# Supplementary material for: Gene Expression Profiling of Muscle Stem Cells Identifies Novel Regulators of Postnatal Myogenesis
Source: Front Cell Dev Biol. 2016 Jun 21;4:58. doi: 10.3389/fcell.2016.00058 (PMC4914952; doi:10.3389/fcell.2016.00058)
Supplement: Supplementary file 1 [file Table1.xlsx]

## Sheet: UR EMBRYO
Table S1: UP-REGULATED GENES (FC>2)
Affymetrix transcriptome analysis specific for Pax3+ embryonic cells
Probe Set ID	Gene ID	Gene Title	Gene Symbol	Folda Change	Foldb Change
1448326_a_at	12903	cellular retinoic acid binding protein I	Crabp1	274.316	80.6217
1436717_x_at;1436823_x_at	100503273 /// 15135	hemoglobin Y, beta-like embryonic chain /// hemoglobin subunit epsilon-Y2-like	Hbb-y /// LOC100503273	264.24	710.927
1423506_a_at	18111	neuronatin	Nnat	127.93	8.16811
1422851_at;1446196_at;1450780_s_at;1450781_at	15364	high mobility group AT-hook 2	Hmga2	61.2917	43.8337
1454159_a_at	16008	insulin-like growth factor binding protein 2	Igfbp2	54.7448	23.6791
1451191_at	12904	cellular retinoic acid binding protein II	Crabp2	53.0891	84.9016
1450621_a_at	15135	hemoglobin Y, beta-like embryonic chain	Hbb-y	52.7888	48.4053
1448716_at	15126	hemoglobin X, alpha-like embryonic chain in Hba complex	Hba-x	50.9657	44.9467
1419332_at	54156	EGF-like-domain, multiple 6	Egfl6	45.0807	18.4376
1426766_at	103712	RIKEN cDNA 6330403K07 gene	6330403K07Rik	41.0154	14.6353
1422831_at;1454830_at	14119	fibrillin 2	Fbn2	40.895	5.63549
1415885_at	12653	chromogranin B	Chgb	37.6522	28.8785
1417388_at	12069	brain expressed X-linked 2	Bex2	33.9444	16.6443
1438531_at	320862	RIKEN cDNA A730054J21 gene	A730054J21Rik	33.5264	33.9556
1422520_at	18040	neurofilament, medium polypeptide	Nefm	33.3098	36.644
1438697_at;1438698_at	208213	transmembrane protein 132C	Tmem132c	33.074	27.0249
1448925_at	13345	twist homolog 2 (Drosophila)	Twist2	30.1549	44.3077
1426255_at;1454672_at	18039	neurofilament, light polypeptide	Nefl	29.2862	27.042
1450757_at	12552	cadherin 11	Cdh11	26.2502	38.071
1440990_at	269152	kinesin family member 26B	Kif26b	25.5888	35.5661
1427115_at	17883	myosin, heavy polypeptide 3, skeletal muscle, embryonic	Myh3	25.5116	5.17583
1457589_at	270120	FAT tumor suppressor homolog 3 (Drosophila)	Fat3	25.4655	21.6986
1423537_at	14432	growth associated protein 43	Gap43	25.3217	27.6088
1455213_at	399591	thymosin beta 15b like	Tmsb15l	25.2568	11.3547
1428209_at	406217	brain expressed gene 4	Bex4	24.3745	11.2833
1435083_at	330695	cortexin 1	Ctxn1	22.6858	5.94928
1418733_at	22160	twist homolog 1 (Drosophila)	Twist1	22.6781	45.8138
1455297_at	278240	spindlin family, member 2	Spin2	22.1785	8.33231
1418615_at	11899	astrotactin 1	Astn1	21.9153	21.6046
1448842_at	12583	cysteine dioxygenase 1, cytosolic	Cdo1	20.2266	17.042
1437558_at;1438989_s_at	320860	RIKEN cDNA B130021B11 gene	B130021B11Rik	19.9525	16.1565
1455447_at	268595	RIKEN cDNA D430019H16 gene	D430019H16Rik	19.6858	10.3463
1435913_at	330671	beta-1,4-N-acetyl-galactosaminyl transferase 4	B4galnt4	19.098	11.6308
1423085_at	13643	ephrin B3	Efnb3	18.1992	14.0724
1425574_at;1425575_at;1426057_a_at;1455426_at	13837	Eph receptor A3	Epha3	18.1089	3.54332
1426649_at;1441890_x_at	230157	transmembrane protein with EGF-like and two follistatin-like domains 1	Tmeff1	18.0245	9.31863
1434583_at;1435409_at	327766	transmembrane protein 26	Tmem26	17.6075	19.2608
1450567_a_at	12824	collagen, type II, alpha 1	Col2a1	17.5882	14.487
1418157_at	13865	nuclear receptor subfamily 2, group F, member 1	Nr2f1	17.5281	5.34691
1422723_at	20897	stimulated by retinoic acid gene 6	Stra6	17.2841	14.2902
1416828_at	20614	synaptosomal-associated protein 25	Snap25	17.199	17.4013
1418761_at;1449210_at;1455223_at;1459825_x_at	140486	insulin-like growth factor 2 mRNA binding protein 1	Igf2bp1	16.438	7.27708
1428333_at	76976	RIKEN cDNA 2900062L11 gene	2900062L11Rik	16.0632	16.05
1436190_at;1453247_at;1454087_at;1455591_at	72701	zinc fingerprotein 618	Zfp618	15.4536	8.60755
1422960_at	94224	steroid 5 alpha-reductase 2	Srd5a2	15.2329	17.7002
1429268_at	70458	RIKEN cDNA 2610318N02 gene	2610318N02Rik	15.0304	13.1166
1421612_a_at	404634 /// 67552	H2A histone family, member Y2 /// H2A histone family, member Y3	H2afy2 /// H2afy3	14.6328	5.47744
1448754_at	19659	retinol binding protein 1, cellular	Rbp1	14.4044	24.8702
1439064_at	277154	NYN domain and retroviral integrase containing	Nynrin	14.237	5.05377
1416410_at	18476	platelet-activating factor acetylhydrolase, isoform 1b, subunit 3	Pafah1b3	14.2138	9.87894
1426300_at;1426301_at;1437466_at;1437467_at;1443086_at	11658	activated leukocyte cell adhesion molecule	Alcam	13.9809	12.3605
1424214_at;1428891_at	231440	prostate androgen-regulated mucin-like protein 1	Parm1	13.8705	3.40083
1422146_at;1435963_at	20357	sema domain, seven thrombospondin repeats (type 1 and type 1-like), transmembrane domain (TM) and short cytoplasmic domain, (semaphorin) 5B	Sema5b	13.8684	5.53804
1444451_at	23850	pappalysin 2	Pappa2	13.7217	16.7504
1422643_at	59012	monooxygenase, DBH-like 1	Moxd1	13.7071	20.6587
1429981_a_at;1429982_at;1435532_at;1435533_s_at	108653	ribosomal modification protein rimK-like family member B	Rimklb	13.6676	10.9257
1418532_at;1418533_s_at;1418534_at	57265	frizzled homolog 2 (Drosophila)	Fzd2	13.575	7.11629
1431751_a_at;1435285_at	77015	metallophosphoesterase domain containing 2	Mpped2	13.3627	9.42126
1448465_at;1456748_a_at	18082	4-nitrophenylphosphatase domain and non-neuronal SNAP25-like protein homolog 1 (C. elegans)	Nipsnap1	13.238	10.6812
1429310_at;1453102_at	71436	fibronectin leucine rich transmembrane protein 3	Flrt3	13.1535	16.2876
1436002_at	268935	signal peptide, CUB domain, EGF-like 3	Scube3	12.7124	10.2204
1449350_at	23967	odd-skipped related 1 (Drosophila)	Osr1	12.5852	31.3064
1449202_at	26456	sema domain, immunoglobulin domain (Ig), transmembrane domain (TM) and short cytoplasmic domain, (semaphorin) 4G	Sema4g	12.5804	9.31445
1450779_at	12140	fatty acid binding protein 7, brain	Fabp7	12.5597	14.4862
1428572_at	70350	brain abundant, membrane attached signal protein 1	Basp1	11.7275	6.96364
1431353_at;1438455_at	241989	poly(A) binding protein, cytoplasmic 4-like	Pabpc4l	11.7248	5.31701
1426363_x_at	404634	H2A histone family, member Y2	H2afy2	11.6848	4.80356
1435227_at;1438784_at;1450339_a_at;1452966_at	58208	B-cell leukemia/lymphoma 11B	Bcl11b	11.6609	10.1307
1418545_at	83767	WASP family 1	Wasf1	11.6452	3.13042
1421796_a_at;1436866_at	13640	ephrin A5	Efna5	11.4904	7.1945
1448289_at	12933	collapsin response mediator protein 1	Crmp1	11.2679	9.8577
1415978_at	22152	tubulin, beta 3	Tubb3	11.1761	25.3131
1459749_s_at;1460574_at	329628	FAT tumor suppressor homolog 4 (Drosophila)	Fat4	11.0928	6.81955
1450929_at	22715	zinc finger protein 57	Zfp57	11.0589	3.24917
1424890_at	12173	basonuclin 1	Bnc1	10.9698	11.9802
1416211_a_at;1443173_at;1448254_at	19242	pleiotrophin	Ptn	10.9644	5.86762
1427298_at;1452382_at	474332	dynamin 3, opposite strand	Dnm3os	10.8915	5.50297
1418815_at;1449244_at	12558	cadherin 2	Cdh2	10.8354	3.86241
1422610_s_at;1422611_s_at;1433731_at;1433732_x_at;1450687_at;1453957_a_at	140488	insulin-like growth factor 2 mRNA binding protein 3	Igf2bp3	10.8076	4.54929
1417428_at	14704	guanine nucleotide binding protein (G protein), gamma 3	Gng3	10.7861	10.3485
1448519_at	21677	TEA domain family member 2	Tead2	10.6868	5.32457
1419123_a_at;1449351_s_at	54635	platelet-derived growth factor, C polypeptide	Pdgfc	10.6483	2.89796
1416122_at;1416123_at;1416124_at;1430127_a_at;1434745_at;1448229_s_at;1455956_x_at	12444	cyclin D2	Ccnd2	10.6282	14.6454
1422720_at;1450723_at	16392	ISL1 transcription factor, LIM/homeodomain	Isl1	10.4226	10.444
1417092_at	19228	parathyroid hormone 1 receptor	Pth1r	10.4171	14.1073
1452968_at	68588	collagen triple helix repeat containing 1	Cthrc1	10.1857	6.78232
1419017_at	53419	corin	Corin	9.93272	12.3262
1437152_at	108797	mex3 homolog B (C. elegans)	Mex3b	9.80347	2.98392
1419700_a_at	19126	prominin 1	Prom1	9.80189	2.93991
1434606_at;1452482_at	13867	v-erb-b2 erythroblastic leukemia viral oncogene homolog 3 (avian)	Erbb3	9.79871	6.01148
1460570_at	209966	piggyBac transposable element derived 5	Pgbd5	9.66808	12.1136
1424882_a_at	70021	5'-nucleotidase domain containing 2	Nt5dc2	9.58133	5.51283
1429209_at;1429210_at;1440911_at	237759	collagen, type XXIII, alpha 1	Col23a1	9.47916	7.97732
1442917_at	100040792	predicted gene 11627	Gm11627	9.44384	9.09847
1416006_at	17242	midkine	Mdk	9.43519	5.36848
1449471_at	58802	potassium large conductance calcium-activated channel, subfamily M, beta member 4	Kcnmb4	9.27253	8.96305
1432103_a_at	20408	SH3-domain GRB2-like 3	Sh3gl3	9.09087	11.5288
1416368_at	14860	glutathione S-transferase, alpha 4	Gsta4	8.97109	24.6652
1421928_at;1421929_at;1429021_at;1439757_s_at;1456863_at	13838	Eph receptor A4	Epha4	8.95526	10.6811
1451679_at	76219	RIKEN cDNA 6530401D17 gene	6530401D17Rik	8.93986	14.9162
1420512_at	56811	dickkopf homolog 2 (Xenopus laevis)	Dkk2	8.91797	22.4102
1442175_at	117600 /// 77465	RIKEN cDNA C030027H14 gene /// SLIT-ROBO Rho GTPase activating protein 1	C030027H14Rik /// Srgap1	8.88837	8.9149
1437810_a_at;1437990_x_at;1450736_a_at	15132	hemoglobin Z, beta-like embryonic chain	Hbb-bh1	8.87877	8.93938
1456632_at;1457072_at	100503813 /// 14025	B-cell CLL/lymphoma 11A (zinc finger protein) /// hypothetical protein LOC100503813	Bcl11a /// LOC100503813	8.85881	9.10125
1422545_at	21385	T-box 2	Tbx2	8.83992	7.12052
1422552_at	67874	reprimo, TP53 dependent G2 arrest mediator candidate	Rprm	8.83469	7.98284
1423671_at;1456379_x_at	227325	delta/notch-like EGF-related receptor	Dner	8.79697	5.87891
1428466_at	216848	chromodomain helicase DNA binding protein 3	Chd3	8.78919	7.865
1451983_at	16371	Iroquois related homeobox 1 (Drosophila)	Irx1	8.69684	7.19136
1418569_at;1449141_at	74202	filamin binding LIM protein 1	Fblim1	8.65606	6.40898
1416638_at	50524	sal-like 2 (Drosophila)	Sall2	8.60889	5.24725
1449319_at	192199	R-spondin homolog (Xenopus laevis)	Rspo1	8.59738	16.4864
1448260_at	22223	ubiquitin carboxy-terminal hydrolase L1	Uchl1	8.59611	9.32855
1456258_at	13797	empty spiracles homolog 2 (Drosophila)	Emx2	8.5531	12.401
1449158_at	16526	potassium channel, subfamily K, member 2	Kcnk2	8.50396	11.6655
1417318_at	56710	deleted in bladder cancer 1 (human)	Dbc1	8.46993	7.01792
1421427_at;1438540_at	77018	collagen, type XXV, alpha 1	Col25a1	8.44384	7.173
1424246_a_at;1460378_a_at	21753	testis derived transcript	Tes	8.42115	19.7856
1422059_at;1434116_at	12416	chromobox homolog 2 (Drosophila Pc class)	Cbx2	8.28826	3.65195
1448877_at	13392	distal-less homeobox 2	Dlx2	8.27622	7.73706
1428401_at;1428402_at	67917	zinc finger, CCHC domain containing 3	Zcchc3	8.23719	3.67299
1436018_at;1455529_at	72640	mex3 homolog A (C. elegans)	Mex3a	8.22946	2.43975
1417376_a_at;1417377_at;1417378_at;1431611_a_at	54725	cell adhesion molecule 1	Cadm1	8.19972	8.39632
1456756_at	209032	zinc finger CCCH-type, antiviral 1-like	Zc3hav1l	8.19177	2.45451
1427167_at	100504837 /// 102910	armadillo repeat containing, X-linked 4 /// armadillo repeat-containing X-linked protein 5-like	Armcx4 /// LOC100504837	8.17817	2.71742
1423422_at;1433919_at	65255	ankyrin repeat and SOCS box-containing 4	Asb4	8.16983	3.89393
1418451_at;1418452_at;1428156_at;1428157_at	14702	guanine nucleotide binding protein (G protein), gamma 2	Gng2	8.11094	9.6388
1421101_a_at;1439557_s_at;1456786_at	16826	LIM domain binding 2	Ldb2	8.10666	14.6738
1435678_at	66297	RIKEN cDNA 2610017I09 gene	2610017I09Rik	8.10445	7.85992
1436791_at;1437673_at;1448818_at;1456976_at	22418	wingless-related MMTV integration site 5A	Wnt5a	8.03939	7.33762
1431116_at;1436304_at	77220	transmembrane protein 200A	Tmem200a	7.9938	2.99676
1440869_x_at;1457278_at	211378	RIKEN cDNA 6720489N17 gene	6720489N17Rik	7.99041	2.24006
1423365_at	12291	calcium channel, voltage-dependent, T type, alpha 1G subunit	Cacna1g	7.96975	10.1144
1436600_at	244579	TOX high mobility group box family member 3	Tox3	7.96728	3.46345
1420377_at;1449843_at	20450	ST8 alpha-N-acetyl-neuraminide alpha-2,8-sialyltransferase 2	St8sia2	7.89282	3.2008
1420719_at	104271	testis expressed gene 15	Tex15	7.8589	8.91913
1434170_at;1454869_at	245404	DDB1 and CUL4 associated factor 12-like 1	Dcaf12l1	7.75735	4.95195
1426282_at;1426283_at;1458492_x_at	235106	neurotrimin	Ntm	7.68802	6.58052
1417359_at;1447833_x_at	17150	microfibrillar-associated protein 2	Mfap2	7.65259	7.06813
1420851_at;1450025_at	93737	par-6 partitioning defective 6 homolog gamma (C. elegans)	Pard6g	7.61556	2.35941
1440000_at	107376	RIKEN cDNA E330013P04 gene	E330013P04Rik	7.61501	6.76579
1420401_a_at	56089	receptor (calcitonin) activity modifying protein 3	Ramp3	7.55221	9.42805
1423523_at	30956	aminoadipate-semialdehyde synthase	Aass	7.54283	8.09077
1416640_at	66240	potassium voltage-gated channel, Isk-related family, member 1-like, pseudogene	Kcne1l	7.5122	2.10303
1436877_at	210297	leucine-rich repeats and calponin homology (CH) domain containing 2	Lrch2	7.48822	3.56684
1439642_at	320504	RIKEN cDNA 5930403N24 gene	5930403N24Rik	7.44881	4.88446
1434779_at	12405	cerebellin 2 precursor protein	Cbln2	7.31998	2.78596
1418382_at;1418383_at;1437604_x_at;1443639_at;1449070_x_at;1454822_x_at	494504	adenomatosis polyposis coli down-regulated 1;Adenomatosis polyposis coli down-regulated 1	Apcdd1	7.2653	9.96166
1435622_at	15478	heparan sulfate (glucosamine) 3-O-sulfotransferase 3A1	Hs3st3a1	7.25335	4.97543
1438702_at;1455096_at;1456874_at	399558	fibronectin leucine rich transmembrane protein 2	Flrt2	7.24552	6.78127
1421341_at;1436845_at	12006	axin2	Axin2	7.24506	8.78326
1435892_at;1442095_at	211961	additional sex combs like 3 (Drosophila)	Asxl3	7.07591	5.36882
1435952_at;1439111_at	100503222	hypothetical LOC100503222	LOC100503222	7.07019	3.59148
1420546_at	21823	tyrosine hydroxylase	Th	7.01196	6.72435
1420902_at;1420903_at	20447	ST6 (alpha-N-acetyl-neuraminyl-2,3-beta-galactosyl-1,3)-N-acetylgalactosaminide alpha-2,6-sialyltransferase 3	St6galnac3	7.00435	9.50538
1456559_at	329078	empty spiracles homolog 2 (Drosophila) opposite strand	Emx2os	6.95846	8.40608
1419380_at	94187	zinc finger protein 423	Zfp423	6.92856	8.9797
1423978_at;1451190_a_at	104175	SH3-binding kinase 1	Sbk1	6.88386	3.51637
1424704_at;1425389_a_at;1426034_a_at	12393	runt related transcription factor 2	Runx2	6.86357	13.5725
1418149_at	12652	chromogranin A	Chga	6.83334	6.40939
1460292_a_at	93761	SWI/SNF related, matrix associated, actin dependent regulator of chromatin, subfamily a, member 1	Smarca1	6.79289	4.39395
1446951_at	320452	procollagen-proline, 2-oxoglutarate 4-dioxygenase (proline 4-hydroxylase), alpha polypeptide III	P4ha3	6.75359	5.29995
1451344_at	231633	transmembrane protein 119	Tmem119	6.7377	12.2436
1418263_at	30959	DEAD (Asp-Glu-Ala-Asp) box polypeptide 25	Ddx25	6.7246	5.6649
1420603_s_at	19368 /// 19369 /// 19370 /// 379043 /// 56554	retinoic acid early transcript 1, alpha /// retinoic acid early transcript beta /// retinoic acid early transcript gamma /// retinoic acid early transcript delta /// retinoic acid early transcript 1E	Raet1a /// Raet1b /// Raet1c /// Raet1d /// Raet1e	6.7166	5.20057
1452825_at	67937	transmembrane protein 59-like	Tmem59l	6.69567	8.01559
1442865_at	331374	diacylglycerol kinase kappa	Dgkk	6.68789	7.01745
1454674_at	235180	fasciculation and elongation protein zeta 1 (zygin I)	Fez1	6.65719	14.2027
1454867_at	433938	meningioma 1	Mn1	6.62494	18.7289
1433551_at	270097	vesicle amine transport protein 1 homolog-like (T. californica)	Vat1l	6.58922	5.30231
1420993_at;1420994_at	108105	UDP-GlcNAc:betaGal beta-1,3-N-acetylglucosaminyltransferase 5	B3gnt5	6.54674	2.60882
1433696_at	52009	hematological and neurological expressed 1-like	Hn1l	6.52068	3.69202
1419592_at;1449522_at	22253	unc-5 homolog C (C. elegans)	Unc5c	6.51493	5.54743
1437057_at;1437058_at	230971	multiple EGF-like-domains 6	Megf6	6.47357	5.4695
1418934_at	23937	mab-21-like 2 (C. elegans)	Mab21l2	6.39873	5.99789
1421299_a_at;1454734_at	16842	lymphoid enhancer binding factor 1	Lef1	6.30057	6.54082
1429178_at;1447567_at;1449315_at	23965	odd Oz/ten-m homolog 3 (Drosophila);Odd Oz/ten-m homolog 3 (Drosophila)	Odz3	6.28896	2.38246
1448201_at	20319	secreted frizzled-related protein 2	Sfrp2	6.28663	11.662
1429413_at;1453009_at	70574	carboxypeptidase M	Cpm	6.27866	12.4876
1455160_at	100042464	RIKEN cDNA 2610203C20 gene	2610203C20Rik	6.23788	3.57446
1436287_at	100038489	predicted gene 10664	Gm10664	6.198	5.26181
1448696_at	15203	hephaestin	Heph	6.17945	3.27635
1424588_at;1425741_at	259302	SLIT-ROBO Rho GTPase activating protein 3	Srgap3	6.13774	4.67207
1454623_at	232680	carboxypeptidase A2, pancreatic	Cpa2	6.0909	2.60598
1444008_at	100039284	Predicted gene 2137	Gm2137	6.08508	4.02749
1418260_at	26559	hormonally upregulated Neu-associated kinase	Hunk	6.08036	3.28633
1418123_at	22248	unc-119 homolog (C. elegans)	Unc119	6.02953	6.21997
1450990_at	14734	glypican 3	Gpc3	6.00285	2.74295
1439044_at;1450321_at	30944	zinc finger protein 354C	Zfp354c	6.00029	2.56266
1421100_a_at;1427307_a_at;1427308_at;1435577_at;1435578_s_at	13131	disabled homolog 1 (Drosophila)	Dab1	5.99187	5.33353
1451268_at	229801	translocation associated membrane protein 1-like 1	Tram1l1	5.99053	4.76469
1421201_a_at;1426016_a_at	56191	trophinin	Tro	5.95185	3.91745
1423440_at;1437480_at	66140	family with sequence similarity 33, member A	Fam33a	5.9277	2.07706
1416594_at;1428136_at;1438620_x_at;1448395_at;1460187_at	20377	secreted frizzled-related protein 1	Sfrp1	5.91311	14.2425
1418297_at;1418298_s_at;1418299_at	26757	dihydropyrimidinase-like 4	Dpysl4	5.88122	2.64763
1428922_at;1452961_at	66873	RIKEN cDNA 1200009O22 gene	1200009O22Rik	5.87984	4.81839
1452903_at	68176	RIKEN cDNA 6230427J02 gene	6230427J02Rik	5.87384	11.4579
1421784_a_at	13639	ephrin A4	Efna4	5.83911	4.89186
1432088_at	72789	ventricular zone expressed PH domain homolog 1 (zebrafish)	Veph1	5.83706	6.19322
1428741_at;1450258_a_at;1452894_at	15572	ELAV (embryonic lethal, abnormal vision, Drosophila)-like 4 (Hu antigen D)	Elavl4	5.81959	6.10681
1434111_at;1434112_at;1444906_at	99633	latrophilin 2	Lphn2	5.81024	3.42794
1429759_at;1429760_at	67071	ribosomal protein S6 kinase polypeptide 6	Rps6ka6	5.80058	3.65301
1454877_at	214791	SERTA domain containing 4	Sertad4	5.79805	2.03336
1435351_at	67621	BEN domain containing 5	Bend5	5.754	3.41562
1423072_at	68157	RIKEN cDNA 6720475J19 gene	6720475J19Rik	5.75173	9.14906
1450981_at	12798	calponin 2	Cnn2	5.7512	11.8111
1428842_a_at	12070	nerve growth factor receptor (TNFRSF16) associated protein 1	Ngfrap1	5.75083	3.21182
1418063_at	16545	keratocan	Kera	5.73835	7.82624
1422331_at;1435197_at	18993	POU domain, class 3, transcription factor 3	Pou3f3	5.72896	4.80797
1430435_at;1433939_at	16764	AF4/FMR2 family, member 3	Aff3	5.67071	8.48599
1448895_a_at	12386	catenin (cadherin associated protein), alpha 2	Ctnna2	5.6385	3.6999
1417599_at	102657	CD276 antigen	Cd276	5.623	4.22208
1448656_at	12297	calcium channel, voltage-dependent, beta 3 subunit	Cacnb3	5.62215	5.18912
1420087_at;1421157_at;1434788_at;1438101_at;1449730_s_at;1450135_at	14365	Frizzled homolog 3 (Drosophila);frizzled homolog 3 (Drosophila)	Fzd3	5.60548	2.44136
1417234_at	17385	matrix metallopeptidase 11	Mmp11	5.58924	3.86802
1422836_at;1434678_at;1442549_at	171170	muscleblind-like 3 (Drosophila)	Mbnl3	5.54626	6.20751
1436030_at;1436031_at	320508	cache domain containing 1	Cachd1	5.51535	3.10736
1452779_at	76980	ubiquitin-conjugating enzyme E2Q family-like 1	Ube2ql1	5.50411	5.57904
1428301_at	100036568 /// 100038847 /// 100040671 /// 100041874 /// 100042149 /// 100042312 /// 545007	predicted gene, ENSMUSG00000068790 /// alpha-takusan pseudogene /// predicted gene 10406 /// predicted gene 2897 /// predicted gene 3373 /// predicted gene 3558 /// predicted gene 3696	ENSMUSG00000068790 /// Gm10128 /// Gm10406 /// Gm2897 /// Gm3373 /// Gm3558 /// Gm3696	5.50148	6.40119
1427467_a_at	19893	retinitis pigmentosa GTPase regulator	Rpgr	5.48394	2.12871
1431693_a_at	56069	interleukin 17B	Il17b	5.4338	4.23572
1425357_a_at	23892	gremlin 1	Grem1	5.39437	5.31149
1454931_at	386655	EP300 interacting inhibitor of differentiation 2	Eid2	5.37407	2.32167
1423379_at;1423380_s_at;1432821_at;1454369_a_at	73181	nuclear factor of activated T-cells, cytoplasmic, calcineurin-dependent 4	Nfatc4	5.3056	5.07725
1435630_s_at	110460	acetyl-Coenzyme A acetyltransferase 2	Acat2	5.30184	3.41166
1423428_at	26564	receptor tyrosine kinase-like orphan receptor 2	Ror2	5.29137	4.03118
1452731_x_at	100036568 /// 100040671 /// 100040852 /// 100041874 /// 100042149 /// 100042312 /// 545007 /// 666890	predicted gene, ENSMUSG00000068790 /// alpha-takusan pseudogene /// predicted gene 2897 /// alpha-takusan pseudogene /// predicted gene 3373 /// predicted gene 3558 /// predicted gene 3696 /// predicted pseudogene 8348	ENSMUSG00000068790 /// Gm10128 /// Gm2897 /// Gm3002 /// Gm3373 /// Gm3558 /// Gm3696 /// Gm8348	5.27369	6.73225
1425907_s_at;1427584_at;1454890_at	27494	angiomotin	Amot	5.20369	7.16289
1441997_at	193452	zinc finger protein 184 (Kruppel-like)	Zfp184	5.19702	4.7513
1435796_at	320916	WSC domain containing 2	Wscd2	5.16463	4.44614
1430388_a_at;1442408_at;1447602_x_at	72043	sulfatase 2	Sulf2	5.15701	11.7333
1434943_at	226123	MORN repeat containing 4	Morn4	5.14591	3.11034
1422232_at;1455907_x_at	18935	paired-like homeobox 2b	Phox2b	5.13992	4.59656
1451566_at	235050	zinc finger protein 810	Zfp810	5.11146	3.9217
1434339_at	214459	formin binding protein 1-like	Fnbp1l	5.10202	2.12246
1421745_at;1443943_at	56711	pleiomorphic adenoma gene 1	Plag1	5.08965	2.40662
1416361_a_at	13426	dynein cytoplasmic 1 intermediate chain 1	Dync1i1	5.08825	2.35349
1418492_at	23893	gremlin 2 homolog, cysteine knot superfamily (Xenopus laevis)	Grem2	5.07312	8.33424
1449482_at	78303	histone cluster 3, H2ba	Hist3h2ba	4.99064	3.88937
1432331_a_at	20204	paired related homeobox 2	Prrx2	4.96975	10.438
1421297_a_at	12288	calcium channel, voltage-dependent, L type, alpha 1C subunit	Cacna1c	4.95486	6.59687
1416798_a_at	56520	non-metastatic cells 4, protein expressed in	Nme4	4.94375	3.64672
1439106_at;1456789_at;1458026_at	242466	zinc finger protein 462	Zfp462	4.93556	4.7148
1449071_at	17898	myosin, light polypeptide 7, regulatory	Myl7	4.93343	10.4305
1416022_at	16592	fatty acid binding protein 5, epidermal	Fabp5	4.91115	4.14328
1417278_a_at;1429506_at;1429507_at;1440446_at	93960	naked cuticle 1 homolog (Drosophila)	Nkd1	4.90376	4.45643
1422016_a_at	26886	centromere protein H	Cenph	4.88988	2.2322
1421579_at;1455626_at	15405	homeobox A9	Hoxa9	4.88035	4.17635
1422167_at;1434776_at;1437422_at;1459109_at	20356	sema domain, seven thrombospondin repeats (type 1 and type 1-like), transmembrane domain (TM) and short cytoplasmic domain, (semaphorin) 5A	Sema5a	4.85585	2.01477
1426002_a_at;1426021_a_at	12545	cell division cycle 7 (S. cerevisiae)	Cdc7	4.8543	2.50778
1439885_at;1450832_at;1456301_at	15424	homeobox C5	Hoxc5	4.85228	5.43005
1457156_at	237553	TRH-degrading enzyme	Trhde	4.84025	5.48432
1425940_a_at;1427917_s_at;1443554_at	72475	single-stranded DNA binding protein 3;Single-stranded DNA binding protein 3	Ssbp3	4.83577	3.16808
1437360_at;1444422_at;1455145_at	279653	protocadherin 19	Pcdh19	4.79219	13.4292
1428284_at;1428285_at;1457844_a_at	329540	RIKEN cDNA 8430427H17 gene	8430427H17Rik	4.78189	4.21334
1449207_a_at	19348	kinesin family member 20A	Kif20a	4.75658	2.30687
1436592_at;1437873_at	240064	Zinc finger protein 799;zinc finger protein 799	Zfp799	4.75401	2.10244
1448690_at;1455896_a_at	16525	potassium channel, subfamily K, member 1	Kcnk1	4.74675	4.75362
1429965_at;1456682_at	381338	LON peptidase N-terminal domain and ring finger 2	Lonrf2	4.73803	2.22761
1455633_at	239546	zinc finger protein 647	Zfp647	4.73278	3.57897
1421193_a_at;1447640_s_at	18516	pre B-cell leukemia transcription factor 3	Pbx3	4.72773	2.09866
1456384_at	245537	neuroligin 3	Nlgn3	4.72731	2.61049
1422975_at	17380	membrane metallo endopeptidase	Mme	4.71952	6.63253
1423477_at;1439627_at	22771	zinc finger protein of the cerebellum 1	Zic1	4.71269	2.35425
1433525_at;1440093_at;1451691_at;1460513_a_at	13617	endothelin receptor type A	Ednra	4.68677	5.0646
1426657_s_at	236539 /// 666422	3-phosphoglycerate dehydrogenase pseudogene /// 3-phosphoglycerate dehydrogenase	Gm8096 /// Phgdh	4.68197	3.96278
1449340_at;1460250_at	66042	sclerostin domain containing 1	Sostdc1	4.66898	4.63586
1418156_at	57814	potassium voltage-gated channel, Isk-related subfamily, gene 4	Kcne4	4.64593	13.1458
1422227_at;1439846_at;1439847_s_at;1441040_at;1455521_at	16597	Kruppel-like factor 12	Klf12	4.64449	2.76454
1439890_at;1440441_at;1456220_at;1458485_at	448987	F-box and leucine-rich repeat protein 7	Fbxl7	4.63422	3.53169
1418178_at;1448991_a_at;1448992_at	226180	internexin neuronal intermediate filament protein, alpha	Ina	4.61517	4.48275
1417414_at;1439833_at;1444778_at	24050	septin 3	Sept3	4.59793	3.70675
1437103_at;1439764_s_at	319765	insulin-like growth factor 2 mRNA binding protein 2	Igf2bp2	4.59064	3.17882
1422626_at;1437568_at;1440161_at;1443412_s_at	17389	matrix metallopeptidase 16	Mmp16	4.58533	2.75379
1443187_at;1455607_at	72780	R-spondin 3 homolog (Xenopus laevis)	Rspo3	4.58191	4.52511
1447592_at;1450670_at;1459848_x_at	13166	dopamine beta hydroxylase	Dbh	4.58179	4.24723
1429293_at	71951	glypican 2 (cerebroglycan)	Gpc2	4.56852	4.18975
1420736_at;1449967_at	20464	single-minded homolog 1 (Drosophila)	Sim1	4.55807	3.32717
1424624_at	67254	RIKEN cDNA 2900011O08 gene	2900011O08Rik	4.54131	3.9006
1434073_at	100504991 /// 245607	G protein-coupled receptor associated sorting protein 2 /// hypothetical LOC100504991	Gprasp2 /// LOC100504991	4.53942	2.65503
1438732_at;1455040_s_at;1456765_at	100042480	NHS-like 2	Nhsl2	4.5305	6.96781
1456606_a_at	218194 /// 58250	carbohydrate sulfotransferase 11 /// phosphatase and actin regulator 1	Chst11 /// Phactr1	4.52805	3.5232
1421465_at	22414	wingless related MMTV integration site 2b	Wnt2b	4.51389	4.0331
1450288_at	12563	cadherin 6	Cdh6	4.49713	4.35044
1450683_at	56370	transgelin 3	Tagln3	4.48778	4.17072
1417177_at	14635	galactokinase 1	Galk1	4.48762	3.9395
1439086_at;1445124_at	402733	RIKEN cDNA A930009L07 gene	A930009L07Rik	4.47623	4.5491
1423063_at;1423064_at;1423065_at;1423066_at;1460324_at	13435	DNA methyltransferase 3A	Dnmt3a	4.47134	2.33532
1425293_a_at	66995	zinc finger, CCHC domain containing 18	Zcchc18	4.47114	4.76576
1435113_x_at;1460181_at	20262	stathmin-like 3	Stmn3	4.47085	4.91137
1423352_at;1423353_at	83691	cysteine-rich secretory protein LCCL domain containing 1	Crispld1	4.46482	6.7947
1448126_at	56306	family with sequence similarity 60, member A	Fam60a	4.4614	2.4602
1452730_at	66184	ribosomal protein S4, Y-linked 2	Rps4y2	4.45919	6.29087
1422825_at	27220	CART prepropeptide	Cartpt	4.45553	7.092
1419062_at;1426010_a_at;1440595_at	13823	erythrocyte protein band 4.1-like 3	Epb4.1l3	4.44921	2.06471
1416872_at;1448501_at	56496	tetraspanin 6	Tspan6	4.44125	5.25709
1449226_at	15248	hypermethylated in cancer 1	Hic1	4.44108	9.20614
1418910_at;1432410_a_at;1435479_at	12162	bone morphogenetic protein 7	Bmp7	4.43759	3.7211
1420860_at;1450029_s_at;1460285_at	104099	integrin alpha 9	Itga9	4.4344	10.1055
1419061_at	11854	ras homolog gene family, member D	Rhod	4.4224	4.1116
1422152_at	15371	H6 homeobox 1	Hmx1	4.41497	4.07911
1434195_at	244954	protease, serine, 35	Prss35	4.40208	4.20638
1433826_at;1447788_s_at	241732	TSPY-like 3	Tspyl3	4.37454	5.36003
1423673_at	223732	leucine zipper, down-regulated in cancer 1-like	Ldoc1l	4.36544	3.02038
1421194_at;1427615_at;1436037_at;1450155_at;1456498_at	16401	integrin alpha 4	Itga4	4.3625	6.64253
1456482_at	18710	phosphatidylinositol 3 kinase, regulatory subunit, polypeptide 3 (p55)	Pik3r3	4.36097	6.94814
1423310_at;1423311_s_at;1423312_at	21983	trophoblast glycoprotein	Tpbg	4.33267	3.45074
1421395_at;1433946_at	22775	zinc finger protein interacting with K protein 1	Zik1	4.32999	2.34219
1419429_at;1431663_a_at	12804	ciliary neurotrophic factor receptor	Cntfr	4.30546	4.68713
1455325_at;1458903_at	330166	myocardial infarction associated transcript (non-protein coding)	Miat	4.29761	4.09903
1419465_at;1419466_at;1434275_at;1457600_x_at	72293	naked cuticle 2 homolog (Drosophila)	Nkd2	4.27435	3.86523
1429612_at;1447838_x_at	78798	echinoderm microtubule associated protein like 4	Eml4	4.2683	2.39155
1430580_at;1457642_at	72668	RIKEN cDNA 2810030E01 gene	2810030E01Rik	4.26654	3.32984
1454761_at	216152	cDNA sequence BC005764	BC005764	4.25944	5.01115
1437408_at;1437409_s_at	215798	G protein-coupled receptor 126	Gpr126	4.24577	2.36137
1434456_at	242819	RUN domain containing 3B	Rundc3b	4.23785	2.53058
1436340_at	100223 /// 230235	RIKEN cDNA 6430704M03 gene /// RIKEN cDNA 9630041G16 gene	6430704M03Rik /// 9630041G16Rik	4.23572	5.71596
1424029_at	72480	TSPY-like 4	Tspyl4	4.23004	6.58063
1456471_x_at	236539 /// 627427	3-phosphoglycerate dehydrogenase pseudogene /// 3-phosphoglycerate dehydrogenase	Gm6756 /// Phgdh	4.2298	2.0323
1421433_at;1437556_at	80892	zinc finger homeodomain 4	Zfhx4	4.22785	4.6797
1450254_at;1456941_at	21752	telomerase reverse transcriptase	Tert	4.22546	2.74809
1442851_at	97649	expressed sequence C79818	C79818	4.22494	2.86787
1437351_at;1438304_at;1456811_at	319478	CXXC finger 4	Cxxc4	4.19707	3.83574
1428713_s_at;1452881_at	272551	GINS complex subunit 2 (Psf2 homolog)	Gins2	4.17877	2.99854
1419694_at;1419695_at;1455695_at	20449	ST8 alpha-N-acetyl-neuraminide alpha-2,8-sialyltransferase 1	St8sia1	4.1726	5.27488
1443476_at;1449359_at	18503	Paired box gene 1;paired box gene 1	Pax1	4.16555	3.96858
1424127_at	14049	eyes absent 2 homolog (Drosophila)	Eya2	4.16494	3.43751
1416107_at;1456685_at	18197	neuron specific gene family member 2	Nsg2	4.16429	3.61771
1417129_a_at;1440091_at;1447861_x_at;1457632_s_at	17536	Meis homeobox 2	Meis2	4.15252	2.15805
1421381_a_at;1428571_at	12839	collagen, type IX, alpha 1	Col9a1	4.14263	3.58333
1446636_at;1455333_at	319939	tensin 3	Tns3	4.14254	2.24752
1424991_s_at	22171 /// 22172	thymidylate synthase /// thymidylate synthase, pseudogene	Tyms /// Tyms-ps	4.14056	2.86073
1418599_at;1449154_at	12814	collagen, type XI, alpha 1	Col11a1	4.11622	6.91868
1433762_at;1455542_at	68285	RIKEN cDNA C630043F03 gene	C630043F03Rik	4.11253	2.73757
1453065_at	214579	aldhehyde dehydrogenase family 5, subfamily A1	Aldh5a1	4.11201	2.51406
1419218_at;1436118_at;1455592_at	93840	vang-like 2 (van gogh, Drosophila)	Vangl2	4.11196	2.72157
1428892_at	68816	peptidylprolyl isomerase (cyclophilin)-like 1	Ppil1	4.11146	3.67132
1431170_at;1455344_at	13638	ephrin A3	Efna3	4.09878	4.15441
1429163_at	233651	dachsous 1 (Drosophila)	Dchs1	4.08911	2.9367
1417521_at;1444606_at	13637	ephrin A2	Efna2	4.08875	2.60724
1438884_at;1460000_at	330096	shisa homolog 3 (Xenopus laevis)	Shisa3	4.08323	4.72529
1440955_at	333088	kielin/chordin-like protein	Kcp	4.08229	6.08145
1423240_at;1450918_s_at	20779	Rous sarcoma oncogene	Src	4.07865	2.83856
1420113_s_at;1420114_s_at;1448971_at	66423	RIKEN cDNA 2410022L05 gene	2410022L05Rik	4.05706	2.4775
1418026_at;1418027_at;1430225_at	26909	exonuclease 1	Exo1	4.05491	2.17416
1426887_at	58242	nudix (nucleoside diphosphate linked moiety X)-type motif 11	Nudt11	4.0515	3.15486
1434409_at	278097	armadillo repeat containing, X-linked 6	Armcx6	4.05079	3.17428
1423071_x_at	100505088	hypothetical LOC100505088	LOC100505088	4.04701	3.21468
1451219_at	227102	ORM1-like 1 (S. cerevisiae)	Ormdl1	4.04304	2.60861
1426410_at	236900	pyruvate dehydrogenase kinase, isoenzyme 3	Pdk3	4.03792	4.60229
1455795_at	212898	dermatan sulfate epimerase	Dse	4.03082	6.0219
1420563_at;1434728_at	53623	glutamate receptor, ionotropic, AMPA3 (alpha 3)	Gria3	4.02113	3.71228
1420669_at;1420670_at;1434028_at	11864	aryl hydrocarbon receptor nuclear translocator 2	Arnt2	4.01878	2.07039
1456990_at	100503134	hypothetical LOC100503134	LOC100503134	4.00573	3.2571
1420955_at;1450055_at	26950	visinin-like 1	Vsnl1	3.98893	3.40679
1450975_at;1455230_at	54377	calcium channel, voltage-dependent, gamma subunit 4	Cacng4	3.98176	2.2347
1418100_at;1448952_at	80515	RIKEN cDNA A030009H04 gene	A030009H04Rik	3.97677	3.35048
1429857_at	73100	RIKEN cDNA 2900092D14 gene	2900092D14Rik	3.97582	3.23889
1436719_at;1456343_at	215085	solute carrier family 35, member F1	Slc35f1	3.96959	3.18063
1433577_at;1437528_x_at;1444082_at	225583	RIKEN cDNA A730017C20 gene	A730017C20Rik	3.96787	3.34147
1419406_a_at;1426552_a_at;1447334_at;1447335_x_at;1453814_at	14025	B-cell CLL/lymphoma 11A (zinc finger protein)	Bcl11a	3.9648	4.38456
1460214_at	18546	Purkinje cell protein 4	Pcp4	3.96372	7.24812
1429368_at;1430554_at;1430555_s_at	320398	leucine-rich repeats and immunoglobulin-like domains 3	Lrig3	3.95229	3.44283
1449481_at	50799	solute carrier family 25 (mitochondrial carrier, adenine nucleotide translocator), member 13	Slc25a13	3.95099	3.15446
1417128_at	67220	pleckstrin homology domain containing, family O member 1	Plekho1	3.94922	3.61938
1420666_at;1420667_at	13447	double C2, beta	Doc2b	3.94586	3.28782
1435558_at	230775	brain-specific angiogenesis inhibitor 2	Bai2	3.93874	2.34684
1434470_at;1451045_at	80976	synaptotagmin XIII	Syt13	3.93738	3.52575
1422872_at;1437312_at;1443720_s_at	12167	bone morphogenetic protein receptor, type 1B	Bmpr1b	3.92407	2.80269
1437083_at	271711	transmembrane protein 169	Tmem169	3.8927	2.96512
1444519_at;1450988_at	14160	leucine rich repeat containing G protein coupled receptor 5	Lgr5	3.89147	3.95368
1460471_at	67968	oocyte expressed protein homolog (dog)	Ooep	3.88519	3.69612
1429621_at;1429622_at	67088	cullin-associated and neddylation-dissociated 2 (putative)	Cand2	3.88356	3.34327
1435669_at	328977	zinc finger protein 532	Zfp532	3.87843	2.88958
1436128_at;1454819_at	231999	pleckstrin homology domain containing, family A (phosphoinositide binding specific) member 8	Plekha8	3.8765	3.63004
1453262_at	72669	RIKEN cDNA 2810032G03 gene	2810032G03Rik	3.87064	2.9426
1433966_x_at;1451095_at	27053	asparagine synthetase	Asns	3.8705	5.8128
1418893_at;1418894_s_at;1449261_at	18515	pre B-cell leukemia transcription factor 2	Pbx2	3.86862	2.53533
1444232_at	100503436 /// 19091	hypothetical LOC100503436 /// protein kinase, cGMP-dependent, type I	LOC100503436 /// Prkg1	3.86862	3.96226
1416939_at	67895	pyrophosphatase (inorganic) 1	Ppa1	3.86477	2.85049
1422210_at	15221	forkhead box D3	Foxd3	3.85219	3.80274
1435551_at	225288	formin homology 2 domain containing 3	Fhod3	3.8345	6.76228
1430247_at;1455717_s_at	76441	dishevelled associated activator of morphogenesis 2	Daam2	3.83414	5.07824
1419564_at;1441727_s_at;1449510_at	68910	zinc finger protein 467	Zfp467	3.82734	4.35247
1452958_at	72898	aspartate beta-hydroxylase domain containing 2	Asphd2	3.82334	3.89955
1447886_at	75395	RIKEN cDNA 0610040B09 gene	0610040B09Rik	3.81942	3.65187
1436349_at	72657	RIKEN cDNA 2700094K13 gene	2700094K13Rik	3.81364	2.67402
1425483_at;1425484_at;1442039_at	252838	thymocyte selection-associated high mobility group box	Tox	3.8026	3.83665
1418755_at;1422195_s_at	21384	T-box 15	Tbx15	3.79781	3.45552
1429156_at;1453053_at	66311	centromere protein W	Cenpw	3.79618	2.52974
1448209_a_at	59049	solute carrier family 22 (organic cation transporter), member 17	Slc22a17	3.79048	2.50919
1428434_at	72693	zinc finger, CCHC domain containing 12	Zcchc12	3.78949	4.45858
1428141_at	74105	golgi associated, gamma adaptin ear containing, ARF binding protein 2	Gga2	3.78594	2.76085
1434647_at	268780	EGF-like, fibronectin type III and laminin G domains	Egflam	3.77351	6.84315
1434273_at	100038347	family with sequence similarity 174, member B	Fam174b	3.77243	5.56341
1424049_at	77809	leucine rich repeat containing 42	Lrrc42	3.7631	2.67967
1418880_at	14587	glial cell line derived neurotrophic factor family receptor alpha 3	Gfra3	3.75771	3.23758
1426658_x_at;1437621_x_at;1454714_x_at;1456584_x_at	236539	3-phosphoglycerate dehydrogenase	Phgdh	3.75384	2.20535
1424659_at;1451430_at;1458140_at	20563	slit homolog 2 (Drosophila)	Slit2	3.75358	2.96685
1422056_at	18209	netrin 3	Ntn3	3.75142	3.72091
1418301_at	54139	interferon regulatory factor 6	Irf6	3.74786	3.39846
1452952_at	71532	RIKEN cDNA 9030418K01 gene	9030418K01Rik	3.73762	2.51088
1427416_x_at;1452097_a_at;1460393_a_at	235584	dual specificity phosphatase 7	Dusp7	3.72829	3.63983
1448679_at	15587	hyaluronoglucosaminidase 2	Hyal2	3.70587	2.57459
1421350_a_at;1435951_at	74053	glutamate receptor interacting protein 1	Grip1	3.70196	2.89566
1426528_at;1435349_at;1447343_at	18187	neuropilin 2	Nrp2	3.70188	6.76086
1423680_at;1440444_at	76267	fatty acid desaturase 1	Fads1	3.70181	2.30246
1455653_at	240665	cyclin J	Ccnj	3.70067	2.22471
1443260_at;1450992_a_at;1459423_at	17268	Meis homeobox 1	Meis1	3.69748	2.28431
1428523_at;1439313_at;1447551_x_at;1452819_at;1458742_at;1460440_at	319387	latrophilin 3	Lphn3	3.69713	2.29594
1417400_at;1417401_at;1441030_at;1444777_at	75646	retinoic acid induced 14;Retinoic acid induced 14	Rai14	3.69361	4.31461
1418876_at;1418877_at	15229	forkhead box D1;Forkhead box D1	Foxd1	3.69307	4.13093
1446492_at	243274	transmembrane protein 132D	Tmem132d	3.69191	3.33847
1419464_at	269633	WD repeat domain 86	Wdr86	3.69148	4.12281
1451550_at	13845	Eph receptor B3	Ephb3	3.67748	3.1538
1434539_at	16981	leucine rich repeat protein 3, neuronal	Lrrn3	3.67683	4.40946
1417703_at;1424456_at	19294	poliovirus receptor-related 2	Pvrl2	3.67314	3.50802
1423427_at;1441778_at	11516	adenylate cyclase activating polypeptide 1;Adenylate cyclase activating polypeptide 1	Adcyap1	3.65882	3.17172
1415810_at;1415811_at	18140	ubiquitin-like, containing PHD and RING finger domains, 1	Uhrf1	3.65461	2.13214
1431719_a_at	117600	SLIT-ROBO Rho GTPase activating protein 1	Srgap1	3.63456	3.95735
1429104_at;1447766_x_at;1456377_x_at;1460738_at	67803	LIM domain containing 2	Limd2	3.62974	2.86579
1425914_a_at	78248	armadillo repeat containing, X-linked 1	Armcx1	3.62969	2.87176
1454978_at	78339	tweety homolog 3 (Drosophila)	Ttyh3	3.62916	2.05831
1451583_a_at	216829	membrane magnesium transporter 2	Mmgt2	3.62611	3.68132
1437540_at;1450148_at	171166	mucolipin 3	Mcoln3	3.61022	3.49245
1428823_at	69692	HD domain containing 2	Hddc2	3.6087	2.54112
1420280_x_at;1460693_a_at;1460734_at	12841	collagen, type IX, alpha 3	Col9a3	3.60357	4.31249
1428579_at	71409	formin-like 2	Fmnl2	3.59431	4.40239
1449349_at	17766	nudix (nucleoside diphosphate linked moiety X)-type motif 1	Nudt1	3.59275	2.79519
1417595_at	17285	mesenchyme homeobox 1	Meox1	3.59024	6.70303
1433844_a_at;1433845_x_at;1454737_at	75590	dual specificity phosphatase 9	Dusp9	3.58538	3.79351
1457010_at	75693	RIKEN cDNA 3010001F23 gene	3010001F23Rik	3.57639	2.54132
1422625_at	23934	lymphocyte antigen 6 complex, locus H	Ly6h	3.56832	3.07487
1420925_at;1450041_a_at	22141	tubby candidate gene	Tub	3.55901	2.99291
1429418_at;1437070_at	218294	CDC14 cell division cycle 14 homolog B (S. cerevisiae)	Cdc14b	3.55885	3.33647
1421399_at;1455865_at	53626	insulinoma-associated 1	Insm1	3.55847	3.34966
1447933_at	668303	kinesin family member 26A	Kif26a	3.55677	4.54664
1424008_a_at	71973	RNA binding protein with multiple splicing 2	Rbpms2	3.55639	4.99076
1424556_at	209027	pyrroline-5-carboxylate reductase 1	Pycr1	3.54769	4.15598
1435895_at;1455636_at	268890	limbic system-associated membrane protein	Lsamp	3.54599	4.16891
1427476_a_at	69807	tripartite motif-containing 32	Trim32	3.54399	2.17825
1417529_at	19337	RAB33A, member of RAS oncogene family	Rab33a	3.54161	3.00808
1416158_at;1416159_at;1416160_at;1431237_at;1436475_at;1444229_at	11819	nuclear receptor subfamily 2, group F, member 2	Nr2f2	3.53754	2.8194
1429761_at	104001	reticulon 1	Rtn1	3.53175	7.61274
1419376_at	67606	fin bud initiation factor homolog (zebrafish)	Fibin	3.52767	2.53192
1417524_at	12794	cornichon homolog 2 (Drosophila)	Cnih2	3.51924	2.63602
1421409_at;1444306_at;1452287_at	17690	Musashi homolog 1(Drosophila)	Msi1	3.51852	2.19013
1453418_at	71355	collagen, type XXIV, alpha 1	Col24a1	3.50901	2.90962
1427090_at	223773	zinc finger, BED domain containing 4	Zbed4	3.48693	2.55586
1435130_at	383103	family with sequence similarity 18, member A	Fam18a	3.4853	2.776
1434667_at	329941	collagen, type VIII, alpha 2	Col8a2	3.48186	6.39791
1428197_at;1441968_at	109246	tetraspanin 9	Tspan9	3.481	2.42744
1436425_at	242553	KN motif and ankyrin repeat domains 4	Kank4	3.47791	4.73891
1428066_at	54648	coiled-coil domain containing 120	Ccdc120	3.47326	2.91304
1427436_at	20472	sine oculis-related homeobox 2 homolog (Drosophila)	Six2	3.47056	2.47843
1455754_at	109593	LIM domain only 3	Lmo3	3.46808	3.50986
1415877_at;1438789_s_at;1454613_at	22240	dihydropyrimidinase-like 3	Dpysl3	3.4668	8.18384
1422439_a_at;1422440_at;1422441_x_at	12567	cyclin-dependent kinase 4	Cdk4	3.45568	2.70652
1420943_at;1420944_at	22673	zinc finger protein 185	Zfp185	3.45562	2.7439
1418341_at;1449048_s_at	19341	RAB4A, member RAS oncogene family	Rab4a	3.45422	5.12167
1434729_at	245522	zinc finger, C4H2 domain containing	Zc4h2	3.4542	3.11491
1444759_at;1452249_at	106042	prickle homolog 1 (Drosophila)	Prickle1	3.4445	2.38936
1420847_a_at;1433489_s_at	14183	fibroblast growth factor receptor 2	Fgfr2	3.44122	4.90366
1424633_at	215303	calcium/calmodulin-dependent protein kinase I gamma	Camk1g	3.43244	2.83515
1419672_at;1419673_at	20745	sparc/osteonectin, cwcv and kazal-like domains proteoglycan 1	Spock1	3.43086	3.4216
1427640_a_at;1437784_at;1440310_at;1443788_at;1444615_x_at;1448785_at	12395	runt-related transcription factor 1; translocated to, 1 (cyclin D-related);Runt-related transcription factor 1; translocated to, 1 (cyclin D-related)	Runx1t1	3.42764	4.93366
1423252_at;1435977_at;1450924_at	29877	hepatoma-derived growth factor, related protein 3	Hdgfrp3	3.42244	2.41441
1426539_at	236733	ubiquitin specific peptidase 11	Usp11	3.42148	2.4236
1416645_a_at;1416646_at;1436879_x_at;1436880_at;1436881_x_at	11576	alpha fetoprotein;Alpha fetoprotein	Afp	3.41653	15.6987
1455735_at	252903	adaptor-related protein complex AP-1, sigma 3	Ap1s3	3.41523	3.89811
1421119_at;1435772_at	16565	kinesin family member 21B	Kif21b	3.41345	2.95397
1449470_at	13390	distal-less homeobox 1	Dlx1	3.40806	3.5931
1416444_at	54326	elongation of very long chain fatty acids (FEN1/Elo2, SUR4/Elo3, yeast)-like 2	Elovl2	3.40528	3.41994
1436789_at;1456168_at;1459978_x_at	380694	cyclin J-like	Ccnjl	3.40447	2.44014
1416614_at;1448405_a_at;1448406_at	58521	EP300 interacting inhibitor of differentiation 1	Eid1	3.39554	2.14534
1429896_at	74756	RIKEN cDNA 5830408B19 gene	5830408B19Rik	3.37803	2.68139
1423851_a_at;1423852_at	219134	shisa homolog 2 (Xenopus laevis)	Shisa2	3.36894	3.52038
1449403_at	18585	phosphodiesterase 9A	Pde9a	3.36863	5.63347
1432435_s_at;1454236_a_at	109229	family with sequence similarity 118, member B	Fam118b	3.3674	2.83924
1427754_a_at;1460365_a_at	13429	dynamin 1	Dnm1	3.36181	5.85019
1456884_at	100038580 /// 100505208	RIKEN cDNA 6820445E23 gene /// hypothetical protein LOC100505208	6820445E23Rik /// LOC100505208	3.35994	3.19394
1423429_at	18617	reproductive homeobox 5	Rhox5	3.35495	3.93261
1429147_at;1450112_a_at	14453	growth arrest specific 2	Gas2	3.33353	3.05812
1415822_at;1415823_at;1415824_at	20250	stearoyl-Coenzyme A desaturase 2	Scd2	3.33045	3.73001
1460684_at	73166	transmembrane 7 superfamily member 2	Tm7sf2	3.32988	4.85851
1430530_s_at;1453562_a_at;1453563_at	67824	NmrA-like family domain containing 1	Nmral1	3.32401	2.82227
1417303_at;1448663_s_at	192156	mevalonate (diphospho) decarboxylase	Mvd	3.32068	3.37862
1454782_at	210933	brain-specific angiogenesis inhibitor 3	Bai3	3.32	3.66638
1421881_a_at;1421882_a_at;1421883_at;1433052_at;1454454_at	15569	ELAV (embryonic lethal, abnormal vision, Drosophila)-like 2 (Hu antigen B)	Elavl2	3.31597	2.3182
1416746_at	15270	H2A histone family, member X	H2afx	3.31002	2.79558
1416950_at;1442753_at	106869	tumor necrosis factor, alpha-induced protein 8	Tnfaip8	3.30905	4.53037
1433607_at	228942	cerebellin 4 precursor protein	Cbln4	3.3058	3.22585
1421916_at;1421917_at;1438946_at	18595	platelet derived growth factor receptor, alpha polypeptide	Pdgfra	3.30023	9.31393
1422221_at;1436041_at;1443854_at	15111	heart and neural crest derivatives expressed transcript 2	Hand2	3.29622	3.04184
1429557_at	66634	minichromosome maintenance deficient 8 (S. cerevisiae)	Mcm8	3.29575	2.54269
1418494_at;1449101_at;1449102_at	13592	early B-cell factor 2	Ebf2	3.29317	8.51057
1434809_at;1438139_at;1458688_at	268970	Rho GTPase activating protein 28	Arhgap28	3.29313	2.07721
1424919_at	13866	v-erb-b2 erythroblastic leukemia viral oncogene homolog 2, neuro/glioblastoma derived oncogene homolog (avian)	Erbb2	3.28705	2.21199
1426670_at;1443980_at	11603	agrin	Agrn	3.28145	2.34073
1426964_at	73112	RIKEN cDNA 3110003A17 gene	3110003A17Rik	3.27244	2.11706
1434418_at;1440246_at	241447	LAG1 homolog, ceramide synthase 6	Lass6	3.271	4.74664
1420876_a_at;1420877_at;1424181_at;1431973_at;1436819_at;1440939_at;1460286_at	56526	septin 6	Sept6	3.27058	2.67516
1424490_at	232969	zinc finger protein 428	Zfp428	3.26939	2.01201
1430136_at	108069	glutamate receptor, metabotropic 3	Grm3	3.26616	2.87067
1424351_at	67701	WAP four-disulfide core domain 2	Wfdc2	3.26121	3.85665
1419420_at;1449468_at	26938	ST6 (alpha-N-acetyl-neuraminyl-2,3-beta-galactosyl-1,3)-N-acetylgalactosaminide alpha-2,6-sialyltransferase 5	St6galnac5	3.24986	2.94109
1422945_a_at;1450804_at;1455266_at;1457255_x_at	16574	kinesin family member 5C	Kif5c	3.23779	3.32982
1449167_at	13824	erythrocyte protein band 4.1-like 4a	Epb4.1l4a	3.2337	2.51916
1433509_s_at	52250	receptor accessory protein 1	Reep1	3.22206	2.13687
1425251_at;1450344_a_at	19218	prostaglandin E receptor 3 (subtype EP3)	Ptger3	3.2199	3.2775
1425526_a_at;1425527_at;1425528_at;1432129_a_at;1439774_at;1458004_at	18933	paired related homeobox 1	Prrx1	3.20952	4.83363
1423280_at;1423281_at	20257	stathmin-like 2	Stmn2	3.207	5.8197
1422145_at;1428801_at;1428802_at	17309	mannoside acetylglucosaminyltransferase 3	Mgat3	3.20258	2.82152
1418942_at	67694	intraflagellar transport 74 homolog (Chlamydomonas)	Ift74	3.1965	2.25057
1419675_at	18049	nerve growth factor	Ngf	3.18883	4.76136
1433504_at	110078	brain glycogen phosphorylase	Pygb	3.18562	3.53401
1416439_at	66422	dCTP pyrophosphatase 1	Dctpp1	3.17573	2.05119
1436050_x_at;1452021_a_at	55927	hairy and enhancer of split 6 (Drosophila)	Hes6	3.17424	2.01369
1460433_at	12497	ectonucleoside triphosphate diphosphohydrolase 6	Entpd6	3.17172	2.14891
1437746_at;1452624_at;1455883_a_at	74342	leucine rich repeat transmembrane neuronal 1	Lrrtm1	3.16139	2.73263
1435184_at;1448024_at;1450286_at	18162	natriuretic peptide receptor 3	Npr3	3.15916	4.95558
1417147_at	56279	family with sequence similarity 69, member B	Fam69b	3.15892	3.89718
1417181_a_at;1451783_a_at	16579	kinesin-associated protein 3	Kifap3	3.14065	2.38172
1419519_at;1434413_at;1437401_at;1452014_a_at	16000	insulin-like growth factor 1	Igf1	3.1351	3.66745
1425271_at;1442058_s_at	19183	proteasome (prosome, macropain) 26S subunit, ATPase 3, interacting protein	Psmc3ip	3.13114	2.21481
1424494_s_at;1438982_s_at	76917	FLYWCH family member 2	Flywch2	3.11796	3.90541
1420360_at;1458232_at	13380	dickkopf homolog 1 (Xenopus laevis)	Dkk1	3.11721	3.09459
1427528_a_at;1443485_at;1451991_at;1452380_at	13841	Eph receptor A7	Epha7	3.11703	2.44353
1438953_at;1438954_x_at;1449528_at	14205	c-fos induced growth factor	Figf	3.11592	4.34441
1418783_at;1443413_s_at;1449224_at	56843	transient receptor potential cation channel, subfamily M, member 5	Trpm5	3.10179	2.13161
1437195_x_at;1448342_at;1458513_at	26414	mitogen-activated protein kinase 10	Mapk10	3.10088	2.68745
1418080_at	381546 /// 53418	UDP-Gal:betaGlcNAc beta 1,4- galactosyltransferase, polypeptide 2 /// coiled-coil domain containing 24	B4galt2 /// Ccdc24	3.10042	2.58978
1440715_s_at;1452200_at	52626	CDKN2A interacting protein N-terminal like	Cdkn2aipnl	3.09631	2.38974
1421189_at;1421190_at;1435021_at	14402	gamma-aminobutyric acid (GABA) A receptor, subunit beta 3	Gabrb3	3.09243	2.76089
1435740_at	100038401 /// 328365	predicted gene 10397 /// zinc finger, MIZ-type containing 1	Gm10397 /// Zmiz1	3.09183	2.16591
1457465_at	208431	shroom family member 4	Shroom4	3.09122	5.95652
1438007_at	268354	family with sequence similarity 19, member A2	Fam19a2	3.0896	3.16447
1429278_at	76826	nucleotide binding protein-like	Nubpl	3.08496	2.58876
1422710_a_at;1427607_at	58226	calcium channel, voltage-dependent, T type, alpha 1H subunit	Cacna1h	3.08261	4.07432
1422979_at;1433996_at;1436561_at	64707	suppressor of variegation 3-9 homolog 2 (Drosophila)	Suv39h2	3.07894	2.27939
1424277_at	73738	HAUS augmin-like complex, subunit 7	Haus7	3.07866	2.77991
1417525_at;1448750_at	15110	heart and neural crest derivatives expressed transcript 1	Hand1	3.07799	2.51492
1434881_s_at	239217	potassium channel tetramerisation domain containing 12	Kctd12	3.07119	7.46431
1428118_at;1437386_at	235402	leucine rich repeat and Ig domain containing 1	Lingo1	3.063	2.66951
1422172_x_at	76371	RIKEN cDNA 2810408B13 gene	2810408B13Rik	3.06157	2.25611
1419344_at	21645	t-complex-associated testis expressed 1	Tcte1	3.05584	4.30624
1422252_a_at;1456077_x_at	12532	cell division cycle 25 homolog C (S. pombe)	Cdc25c	3.05477	2.38091
1422602_a_at;1439373_x_at	22419	wingless-related MMTV integration site 5B	Wnt5b	3.05459	3.00428
1427560_at	20475	sine oculis-related homeobox 5 homolog (Drosophila)	Six5	3.0528	2.24231
1436605_at;1439443_x_at;1451015_at	21881	transketolase	Tkt	3.05071	5.32287
1422116_at;1443847_x_at;1443963_at;1458014_at	14266	AF4/FMR2 family, member 2	Aff2	3.05043	4.05323
1438567_at	240675	von Willebrand factor A domain containing 2	Vwa2	3.04678	2.68194
1426298_at	16372	Iroquois related homeobox 2 (Drosophila)	Irx2	3.04672	4.4829
1434582_at;1444681_at	238988	ELKS/RAB6-interacting/CAST family member 2	Erc2	3.04226	3.37462
1452670_at	98932	myosin, light polypeptide 9, regulatory	Myl9	3.04092	20.3753
1434404_at;1437002_at	215708	family with sequence similarity 73, member A	Fam73a	3.04047	2.08794
1454838_s_at;1460411_s_at	106522	protein kinase domain containing, cytoplasmic	Pkdcc	3.03543	2.82962
1418620_at	11859	paired-like homeobox 2a	Phox2a	3.03394	3.36845
1418484_at	24084	tektin 2	Tekt2	3.0262	3.11707
1415698_at	105348	golgi membrane protein 1	Golm1	3.02278	2.66332
1424466_at;1439481_at;1441645_s_at	226432	importin 9	Ipo9	3.02271	2.08109
1425995_s_at	22431	Wilms tumor 1 homolog	Wt1	3.02044	2.85362
1421386_at;1437217_at;1450227_at	140577	ankyrin repeat domain 6	Ankrd6	3.01944	2.78213
1420518_a_at;1441420_at	93842	immunoglobulin superfamily, member 9	Igsf9	3.01207	2.5105
1449429_at	14226	FK506 binding protein 1b	Fkbp1b	3.00517	4.17388
1424985_a_at;1425369_a_at;1451689_a_at	20665	SRY-box containing gene 10	Sox10	3.00087	3.5415
1435730_at	619317	RIKEN cDNA D930026N18 gene	D930026N18Rik	2.99992	3.47123
1437231_at	239250	SLIT and NTRK-like family, member 6	Slitrk6	2.9983	3.26586
1417937_at	59036	dapper homolog 1, antagonist of beta-catenin (xenopus)	Dact1	2.99797	3.42333
1433801_at	268759	RIKEN cDNA 9930012K11 gene	9930012K11Rik	2.99669	2.80346
1425812_a_at;1436602_x_at;1439612_at;1460608_at	12287	calcium channel, voltage-dependent, N type, alpha 1B subunit	Cacna1b	2.99539	3.07019
1422763_at	67903	GIPC PDZ domain containing family, member 1	Gipc1	2.99274	2.75936
1423745_at;1438176_x_at	67826	synaptosomal-associated protein, 47	Snap47	2.99177	2.50652
1438532_at	545370	hemicentin 1	Hmcn1	2.99122	3.94003
1427605_at;1456229_at	15410	homeobox B3	Hoxb3	2.99009	2.59303
1452317_at	15417	homeobox B9	Hoxb9	2.98868	2.51105
1438226_at;1442124_at	230696	expressed sequence AU022252	AU022252	2.98798	2.17155
1418839_at	170823	glomulin, FKBP associated protein	Glmn	2.98718	2.13616
1420649_at;1420650_at;1429725_at;1449947_s_at;1453267_at;1460006_at	11906	zinc finger homeobox 3	Zfhx3	2.98612	2.28013
1436345_at;1450559_at	67313	RIKEN cDNA 5730559C18 gene	5730559C18Rik	2.98579	2.68321
1451377_a_at	223921	achalasia, adrenocortical insufficiency, alacrimia	Aaas	2.9831	2.32077
1418201_at	101497	pleckstrin homology domain containing, family G (with RhoGef domain) member 2	Plekhg2	2.98295	2.65967
1444432_at	320847	RIKEN cDNA D330040H18 gene	D330040H18Rik	2.98164	2.80381
1416846_a_at;1443309_at	55983	PDZ domain containing RING finger 3	Pdzrn3	2.97446	2.25966
1419651_at;1419652_s_at;1433273_at;1433274_at;1449553_at	67149	Na+/K+ transporting ATPase interacting 1	Nkain1	2.97226	3.2447
1448901_at	56264	carboxypeptidase X 1 (M14 family)	Cpxm1	2.97044	7.75925
1449682_s_at	627110 /// 73710	tubulin, beta 2a, pseudogene 2 /// tubulin, beta 2B	Tubb2a-ps2 /// Tubb2b	2.97042	2.88331
1452609_at	68918	RIKEN cDNA 1190005I06 gene	1190005I06Rik	2.96021	3.06756
1417453_at;1417454_at	72584	cullin 4B	Cul4b	2.95813	3.06249
1431257_at;1437753_at;1440611_at;1440934_at	76132	RIKEN cDNA 6230409E13 gene	6230409E13Rik	2.95197	2.0279
1427180_at	26568	solute carrier family 27 (fatty acid transporter), member 3	Slc27a3	2.94725	2.32788
1417486_at	20420	src homology 2 domain-containing transforming protein D	Shd	2.94178	2.97824
1452902_at	70451	dehydrogenase/reductase (SDR family) member 13	Dhrs13	2.93577	3.03587
1417773_at;1417774_at	94181	N-acetylneuraminic acid synthase (sialic acid synthase)	Nans	2.93364	2.50832
1427175_at;1427176_s_at	233066	expressed sequence AI428936	AI428936	2.93092	2.16223
1437640_at	230235	RIKEN cDNA 6430704M03 gene	6430704M03Rik	2.92724	3.18593
1423577_at;1430047_at	105377	ankyrin repeat domain 32	Ankrd32	2.92312	2.01521
1421850_at;1421851_at;1450397_at	17755	microtubule-associated protein 1B	Mtap1b	2.91292	2.44594
1425029_a_at	67216	membrane bound O-acyltransferase domain containing 2	Mboat2	2.90401	2.58075
1456339_at	69254	RIKEN cDNA 2810410D24 gene	2810410D24Rik	2.90227	2.50348
1417062_at	67211	armadillo repeat containing 10	Armc10	2.90176	2.35742
1453328_at	72545	RIKEN cDNA 2700008G24 gene	2700008G24Rik	2.90167	3.59763
1432750_at;1454334_at	245595	zinc finger protein 711	Zfp711	2.89884	2.22699
1421925_at;1421926_at	19094	mitogen-activated protein kinase 11	Mapk11	2.88267	2.75091
1449376_at;1449377_at	66257	nicolin 1	Nicn1	2.88168	4.1079
1428902_at;1450509_at	58250	carbohydrate sulfotransferase 11	Chst11	2.87987	3.94043
1455701_at	233071	Rho GTPase activating protein 33	Arhgap33	2.87928	2.12513
1435598_at	100503607	hypothetical LOC100503607	LOC100503607	2.87172	2.35145
1449303_at;1453313_at	75747	Sestrin 3;sestrin 3	Sesn3	2.86953	3.3206
1416844_at;1437234_x_at	15468	protein arginine N-methyltransferase 2	Prmt2	2.85908	2.23642
1454659_at	320685	dCMP deaminase	Dctd	2.85803	2.42525
1415977_at	71780	myo-inositol 1-phosphate synthase A1	Isyna1	2.85656	3.1903
1419103_a_at;1419104_at	66082	abhydrolase domain containing 6	Abhd6	2.85398	5.52436
1422583_at	69908	RAB3B, member RAS oncogene family	Rab3b	2.85059	3.07198
1421125_at;1426411_a_at;1442465_s_at;1452061_s_at;1455146_at;1457218_at	20744	spermatid perinuclear RNA binding protein	Strbp	2.84683	2.19645
1426186_a_at;1438883_at	14176	fibroblast growth factor 5	Fgf5	2.84484	2.658
1436352_at	208518	centrosomal protein 78	Cep78	2.82997	2.02727
1422530_at	19132	peripherin	Prph	2.82882	3.72481
1422733_at;1450728_at;1457160_at	14221	four jointed box 1 (Drosophila)	Fjx1	2.82833	2.64927
1456392_at	320840	neuronal growth regulator 1	Negr1	2.82762	5.53282
1435054_at	268465	essential meiotic endonuclease 1 homolog 1 (S. pombe)	Eme1	2.82588	2.09769
1429401_at;1436166_at;1441953_at;1447624_s_at;1457778_at;1459157_at	71069	storkhead box 2;Storkhead box 2	Stox2	2.8258	2.84597
1455726_at	207965	predicted gene 71	Gm71	2.8253	3.49309
1423150_at	20394	secretogranin V	Scg5	2.82294	2.3646
1424133_at	103743	transmembrane protein 98	Tmem98	2.81572	2.9383
1420498_a_at;1423805_at;1429693_at;1430604_a_at	13132	disabled homolog 2 (Drosophila)	Dab2	2.81447	5.5205
1453327_at	75706	keratin 24	Krt24	2.81166	3.04843
1419147_at	56739	REC8 homolog (yeast)	Rec8	2.81061	2.71665
1425015_at;1425016_at;1454022_at	13844	Eph receptor B2	Ephb2	2.81059	2.49174
1429893_at;1452471_at	171463	interleukin 17 receptor D	Il17rd	2.8083	2.13171
1426340_at;1426341_at;1439072_at;1440491_at;1443749_x_at;1452031_at	20512	solute carrier family 1 (glial high affinity glutamate transporter), member 3	Slc1a3	2.80796	2.63246
1449441_a_at	22377	WW domain binding protein 1	Wbp1	2.80699	2.93712
1457755_at	14709	guanine nucleotide binding protein (G protein), gamma 8	Gng8	2.79709	3.29807
1449845_a_at	13846	Eph receptor B4	Ephb4	2.79634	2.21163
1419602_at	15399	homeobox A2	Hoxa2	2.79577	2.25803
1434770_at	320299	IQ calmodulin-binding motif containing 1	Iqcb1	2.79371	2.29509
1422219_a_at;1425158_at;1453351_at	57246	T-box 20	Tbx20	2.79204	2.91733
1430213_at;1456433_at	71330	regulator of chromosome condensation (RCC1) and BTB (POZ) domain containing protein 1	Rcbtb1	2.79194	2.24086
1431780_at;1438142_s_at	69398	cadherin-related family member 4	Cdhr4	2.78011	2.33136
1417094_at	70025	acyl-CoA thioesterase 7	Acot7	2.77936	3.43118
1435623_at	269695	ring finger protein, transmembrane 2	Rnft2	2.77868	2.10168
1449876_at	19091	protein kinase, cGMP-dependent, type I	Prkg1	2.77843	5.53608
1416134_at;1435857_s_at	11803	amyloid beta (A4) precursor-like protein 1	Aplp1	2.77705	2.94522
1442101_at	243312	leucine rich repeat and fibronectin type III, extracellular 1	Elfn1	2.77659	2.16751
1418517_at	16373	Iroquois related homeobox 3 (Drosophila)	Irx3	2.7717	4.20804
1421171_at;1421172_at	11489	a disintegrin and metallopeptidase domain 12 (meltrin alpha)	Adam12	2.77096	2.21382
1434199_at	210573	transmembrane protein 151B	Tmem151b	2.7628	3.93426
1429135_at	68800	RIKEN cDNA 1110059M19 gene	1110059M19Rik	2.7579	2.51206
1420013_s_at;1420014_at	16987	lanosterol synthase;Lanosterol synthase	Lss	2.75698	3.029
1441625_at	231760	RIMS binding protein 2	Rimbp2	2.75582	2.14567
1428452_at	69953	RIKEN cDNA 2810025M15 gene	2810025M15Rik	2.75293	2.05625
1428004_at	78372	small nuclear ribonucleoprotein 25 (U11/U12)	Snrnp25	2.75094	3.41646
1434532_at	207785	cysteine-serine-rich nuclear protein 2	Csrnp2	2.75022	2.50569
1420576_at;1442291_at	53978	lysophosphatidic acid receptor 2	Lpar2	2.74786	2.66182
1438107_x_at;1456287_at	102836	expressed sequence BB236558	BB236558	2.74725	2.16352
1418953_at	50759	F-box protein 16	Fbxo16	2.74327	2.62947
1426336_at;1439745_at	81904	calcium channel, voltage-dependent, gamma subunit 7	Cacng7	2.74282	2.33748
1419638_at;1419639_at;1449548_at;1449549_at	13642	ephrin B2	Efnb2	2.74084	7.94173
1434187_at;1439976_at	207958	asparagine-linked glycosylation 11 homolog (yeast, alpha-1,2-mannosyltransferase)	Alg11	2.73339	2.24317
1433751_at;1439041_at	227059	solute carrier family 39 (zinc transporter), member 10	Slc39a10	2.73292	3.47315
1419118_at;1445704_x_at	58188	V-set and transmembrane domain containing 2B	Vstm2b	2.72961	2.39793
1434920_a_at;1440885_at;1450106_a_at;1458889_at	14026	Ena-vasodilator stimulated phosphoprotein	Evl	2.72796	2.0547
1436590_at	244416	protein phosphatase 1, regulatory (inhibitor) subunit 3B	Ppp1r3b	2.72525	5.98067
1423767_at	66310	dpy-30 homolog (C. elegans)	Dpy30	2.72204	2.313
1422889_at;1422890_at;1430427_a_at	73173	protocadherin 18	Pcdh18	2.71781	2.71139
1425425_a_at	24117	Wnt inhibitory factor 1	Wif1	2.71147	2.98346
1424291_at	71805	nucleoporin 93	Nup93	2.70991	2.07743
1450813_a_at	21952	troponin I, skeletal, slow 1	Tnni1	2.70868	4.29164
1429459_at;1453148_at	108151	sema domain, immunoglobulin domain (Ig), short basic domain, secreted, (semaphorin) 3D	Sema3d	2.70813	2.7178
1454161_s_at	58520	RIKEN cDNA 0610007P14 gene	0610007P14Rik	2.7063	2.80297
1421180_at	66643	limb expression 1 homolog (chicken)	Lix1	2.70208	4.17321
1448316_at	68119	CKLF-like MARVEL transmembrane domain containing 3	Cmtm3	2.69409	2.96673
1425383_a_at;1428646_at;1428647_at;1440037_at;1449542_at	18514	pre B-cell leukemia transcription factor 1	Pbx1	2.69361	2.15844
1417886_at	66276	RIKEN cDNA 1810009A15 gene	1810009A15Rik	2.68849	2.58625
1422692_at;1422693_a_at	20024	SUB1 homolog (S. cerevisiae)	Sub1	2.68409	2.42619
1419606_a_at	21955	troponin T1, skeletal, slow	Tnnt1	2.67695	3.03989
1429743_at	78073	RIKEN cDNA 6720468P15 gene	6720468P15Rik	2.66977	2.58589
1423560_at;1423561_at	54003	NEL-like 2 (chicken)	Nell2	2.66966	2.47582
1418318_at;1449036_at	66889	ring finger protein 128	Rnf128	2.66763	3.63526
1436019_a_at	245828	trafficking protein particle complex 1	Trappc1	2.6635	2.79334
1416433_at;1454011_a_at	19891	replication protein A2	Rpa2	2.65525	2.04846
1449850_at	64706	signal peptide, CUB domain, EGF-like 1	Scube1	2.65394	3.03958
1424110_a_at;1435277_x_at	18102	non-metastatic cells 1, protein (NM23A) expressed in	Nme1	2.65021	2.33547
1416710_at	67564	transmembrane protein 35	Tmem35	2.64649	2.3204
1426022_a_at	22351	villin-like	Vill	2.6442	2.84225
1452922_at	228966	protein phosphatase 1, regulatory subunit 3D	Ppp1r3d	2.6384	2.43512
1434982_at;1440086_at	328234	ring finger protein 182	Rnf182	2.63669	2.50545
1424935_at;1455443_at	228858	ganglioside-induced differentiation-associated protein 1-like 1	Gdap1l1	2.62938	2.78645
1429986_at;1457229_at	70771	G-protein coupled receptor 173	Gpr173	2.62918	2.02262
1449422_at;1449637_at;1456397_at	12561	cadherin 4	Cdh4	2.62586	3.9227
1424974_at	232854	zinc finger protein 418	Zfp418	2.62577	3.60444
1451660_a_at	15414	homeobox B6	Hoxb6	2.62438	3.83694
1428492_at;1452803_at	384009	GLI pathogenesis-related 2	Glipr2	2.62386	3.3012
1422158_at;1441165_s_at	64085	calsyntenin 2	Clstn2	2.62	3.45768
1424572_a_at	26914	H2A histone family, member Y	H2afy	2.61967	2.29238
1437385_at;1439327_at;1445127_at;1453918_at	320924	collagen and calcium binding EGF domains 1	Ccbe1	2.61595	2.0604
1418285_at;1418286_a_at;1451591_a_at	13641	ephrin B1	Efnb1	2.61059	2.56907
1449933_a_at	66637	tRNA splicing endonuclease 15 homolog (S. cerevisiae)	Tsen15	2.61031	2.23593
1455945_at	238693	zinc finger protein 58	Zfp58	2.61025	2.57105
1426642_at;1437218_at	14268	fibronectin 1	Fn1	2.60799	3.04289
1424900_at;1441902_x_at	243328	solute carrier family 29 (nucleoside transporters), member 4	Slc29a4	2.60592	2.18271
1423604_at;1434679_at	13004	neurocan	Ncan	2.60496	2.50731
1428116_a_at;1428117_x_at;1453473_a_at	100040531 /// 100040563 /// 100040631 /// 100310872 /// 21648	dynein light chain Tctex-type 1A /// dynein light chain Tctex-type 1D /// dynein light chain Tctex-type 1C /// dynein light chain Tctex-type 1E /// dynein light chain Tctex-type 1F	Dynlt1a /// Dynlt1b /// Dynlt1c /// Dynlt1e /// Dynlt1f	2.60279	2.3213
1428349_s_at;1452751_at;1460666_a_at	13593	early B-cell factor 3	Ebf3	2.59964	2.43441
1435783_at	320557	family with sequence similarity 169, member A	Fam169a	2.59919	2.20183
1450673_at	12840	collagen, type IX, alpha 2	Col9a2	2.59894	2.45006
1416896_at	20111	ribosomal protein S6 kinase polypeptide 1	Rps6ka1	2.59831	8.03643
1442912_at	100327266	RIKEN cDNA 9430064I24 gene	9430064I24Rik	2.59687	2.31907
1422547_at	19385	RAN binding protein 1	Ranbp1	2.5961	2.14749
1436194_at;1459603_at	77619	PRELI domain containing 2	Prelid2	2.59483	2.08953
1419198_at;1419199_at	30951	chromobox homolog 8 (Drosophila Pc class)	Cbx8	2.59344	2.61959
1418881_at	117148	N-terminal EF-hand calcium binding protein 2	Necab2	2.593	2.46148
1428221_at	78267	kelch domain containing 8B	Klhdc8b	2.59102	3.77557
1419688_at;1419689_at;1428774_at;1437417_s_at;1441438_at	23888	glypican 6	Gpc6	2.59073	2.37771
1423340_at;1435670_at	21419	transcription factor AP-2 beta	Tcfap2b	2.59028	2.64031
1415836_at;1435855_x_at;1437325_x_at;1437333_x_at;1437620_x_at	56454	aldehyde dehydrogenase 18 family, member A1	Aldh18a1	2.58956	2.72168
1440965_at;1444521_at	327942	phosphatidylinositol glycan anchor biosynthesis, class L;Phosphatidylinositol glycan anchor biosynthesis, class L	Pigl	2.58825	2.06149
1449147_at	76969	carbohydrate (keratan sulfate Gal-6) sulfotransferase 1	Chst1	2.58623	5.17354
1426897_at;1452226_at	108911	regulator of chromosome condensation 2	Rcc2	2.58543	2.08492
1418153_at	16772	laminin, alpha 1	Lama1	2.58269	2.41644
1439341_at;1442703_at	381157	growth regulation by estrogen in breast cancer-like	Greb1l	2.57997	2.29167
1431891_at;1438224_at	74464	zinc finger, SWIM domain containing 5	Zswim5	2.57996	2.0763
1425083_at	57329	otoraplin	Otor	2.57986	3.47271
1417786_a_at;1434940_x_at	56470	regulator of G-protein signaling 19	Rgs19	2.5797	2.94833
1454933_at	230752	family with sequence similarity 176, member B	Fam176b	2.5751	2.79862
1425694_at;1425695_at	21388	T-box 5	Tbx5	2.57264	2.30966
1421542_at;1428469_a_at;1443772_at;1452792_at;1452793_at	66573	DAZ interacting protein 1	Dzip1	2.56886	3.05999
1416918_at	53310	discs, large homolog 3 (Drosophila)	Dlg3	2.56066	2.17522
1419557_a_at	66241	transmembrane protein 9	Tmem9	2.5601	2.87843
1426850_a_at	26399	mitogen-activated protein kinase kinase 6	Map2k6	2.55663	2.86924
1448449_at	56532	receptor-interacting serine-threonine kinase 3	Ripk3	2.55368	7.32263
1431109_at	71373	proline rich 16	Prr16	2.55193	2.41219
1419989_at;1449694_s_at;1451369_at	66398	COMM domain containing 5	Commd5	2.5493	2.23782
1422789_at	19378	aldehyde dehydrogenase family 1, subfamily A2	Aldh1a2	2.54919	5.71117
1416776_at	12971	crystallin, mu	Crym	2.5467	3.48171
1417913_at	109145	GINS complex subunit 4 (Sld5 homolog)	Gins4	2.54541	2.17629
1420795_at;1438718_at	14180	fibroblast growth factor 9	Fgf9	2.54282	2.82403
1423811_at;1432488_a_at	75062	splicing factor 3a, subunit 3	Sf3a3	2.54253	2.00534
1427934_at;1427935_at	108755	LYR motif containing 2	Lyrm2	2.53868	2.19702
1423854_a_at	68939	RAS-like, family 11, member B	Rasl11b	2.53579	3.17504
1419821_s_at;1422433_s_at	15926	isocitrate dehydrogenase 1 (NADP+), soluble	Idh1	2.5352	4.54688
1421978_at;1429589_at	14417	glutamic acid decarboxylase 2	Gad2	2.53205	2.32999
1420762_a_at	53422	Y box protein 2	Ybx2	2.53053	2.59032
1453496_at	77296	family with sequence similarity 162, member B	Fam162b	2.52825	2.54988
1450784_at	53614	reversion-inducing-cysteine-rich protein with kazal motifs	Reck	2.52753	3.33827
1422641_at	76829	docking protein 5	Dok5	2.52117	2.59218
1416183_a_at;1434499_a_at;1448237_x_at;1455235_x_at	16832	lactate dehydrogenase B	Ldhb	2.51387	8.59498
1418588_at	22360	neurensin 1	Nrsn1	2.51347	2.38736
1449307_at	72185	dysbindin (dystrobrevin binding protein 1) domain containing 1	Dbndd1	2.51316	3.01677
1422914_at	64406	trans-acting transcription factor 5	Sp5	2.51237	2.30662
1418873_at	94281	sideroflexin 4	Sfxn4	2.506	2.97331
1435852_at	101809	sprouty-related, EVH1 domain containing 3	Spred3	2.5046	2.9261
1416586_at	22685	zinc finger protein 239	Zfp239	2.50299	2.27194
1419031_at;1443838_x_at;1449325_at	56473	fatty acid desaturase 2	Fads2	2.49792	2.15189
1416349_at	94065	mitochondrial ribosomal protein L34	Mrpl34	2.49783	3.06414
1437492_at	210719	mohawk homeobox	Mkx	2.49697	2.53552
1421995_at;1421996_at;1426048_s_at	21418	transcription factor AP-2, alpha	Tcfap2a	2.49587	2.58866
1423606_at	50706	periostin, osteoblast specific factor	Postn	2.4958	2.04731
1428381_a_at	66496	pancreatic progenitor cell differentiation and proliferation factor homolog (zebrafish)RIKEN cDNA 2700038C09 gene	Ppdpf	2.4903	4.05784
1426959_at;1452257_at	71911	3-hydroxybutyrate dehydrogenase, type 1	Bdh1	2.48998	2.29962
1415993_at	20775	squalene epoxidase	Sqle	2.48913	3.99593
1440224_at	319574	RIKEN cDNA 9330133O14 gene	9330133O14Rik	2.4876	2.35187
1452954_at	68612	ubiquitin-conjugating enzyme E2C	Ube2c	2.48728	2.8354
1420631_a_at	53619	bladder cancer associated protein homolog (human)	Blcap	2.48047	2.0044
1437168_at	272009	serine/arginine-rich splicing factor 13B	Srsf13b	2.47801	2.13639
1453841_at	72389	RIKEN cDNA 2310050P20 gene	2310050P20Rik	2.47172	2.22413
1443934_at	234912	RIKEN cDNA 9230110C19 gene	9230110C19Rik	2.47082	2.8554
1435076_at	116972	family with sequence similarity 57, member A	Fam57a	2.47078	3.0729
1417363_at	22719	zinc finger protein 61	Zfp61	2.47007	2.88278
1433864_at	239393	low density lipoprotein-related protein 12	Lrp12	2.46886	2.25876
1460371_at	72630	heat shock protein 12B	Hspa12b	2.46501	2.65283
1416967_at	20674	SRY-box containing gene 2	Sox2	2.46228	2.1713
1436964_at;1445296_at;1455087_at	52480	DNA segment, Chr 7, ERATO Doi 715, expressed	D7Ertd715e	2.45929	2.08876
1450062_a_at	94275	melanoma antigen, family D, 1	Maged1	2.45867	2.13119
1434981_at	102124	RIKEN cDNA E130303B06 gene	E130303B06Rik	2.45692	2.17569
1442873_at;1450268_at	60344	fidgetin	Fign	2.45379	2.43066
1429330_at;1433707_at	14397	gamma-aminobutyric acid (GABA) A receptor, subunit alpha 4	Gabra4	2.44614	2.1871
1426217_at;1453567_s_at	68642	transmembrane protein 216	Tmem216	2.44585	2.83281
1429133_at;1451861_at	75124	nucleoredoxin-like 2	Nxnl2	2.44165	2.35237
1423936_at;1423937_at	69259	potassium channel tetramerisation domain containing 5	Kctd5	2.44045	2.19079
1429671_at	71970	SCAN domain containing 3	Scand3	2.44018	2.98403
1449155_at	67486	polymerase (RNA) III (DNA directed) polypeptide G	Polr3g	2.43492	2.04574
1419200_at	57780	FXYD domain-containing ion transport regulator 7	Fxyd7	2.43448	3.94183
1423424_at;1438737_at	22773	zinc finger protein of the cerebellum 3	Zic3	2.42857	2.30388
1435747_at;1449958_a_at	14169	fibroblast growth factor 14	Fgf14	2.42467	2.52401
1417727_at	108014	serine/arginine-rich splicing factor 9	Srsf9	2.42259	2.45419
1434292_at;1437311_at	319317	small nucleolar RNA host gene 11	Snhg11	2.42077	2.15255
1430274_a_at	76205	STARD3 N-terminal like	Stard3nl	2.41886	2.74823
1421241_at;1450177_at;1454903_at	18053	nerve growth factor receptor (TNFR superfamily, member 16)	Ngfr	2.41767	2.83474
1429175_at	68027	transmembrane protein 178	Tmem178	2.41235	3.89317
1428859_at	212503	polyamine oxidase (exo-N4-amino)	Paox	2.41015	3.34414
1430500_s_at	53375	metaxin 2	Mtx2	2.40723	2.07491
1416688_at;1437817_at	20616	synaptosomal-associated protein 91	Snap91	2.40277	2.04177
1417148_at;1436970_a_at	18596	platelet derived growth factor receptor, beta polypeptide	Pdgfrb	2.40166	8.24404
1457701_at	235300	transmembrane protein 136	Tmem136	2.39711	2.81754
1456833_at	574402	G protein-coupled receptor 17	Gpr17	2.397	2.2059
1428089_at	76965	SLIT and NTRK-like family, member 1	Slitrk1	2.39271	3.1282
1421606_a_at;1433714_at	29859	sulfotransferase family 4A, member 1	Sult4a1	2.39163	2.24445
1424757_at	235044	cDNA sequence BC018242	BC018242	2.38528	2.58212
1423049_a_at;1423721_at;1447713_at;1456623_at	22003	tropomyosin 1, alpha	Tpm1	2.38272	2.59641
1417705_at;1448817_at	107260	OTU domain, ubiquitin aldehyde binding 1	Otub1	2.38141	2.11454
1424010_at	76293	microfibrillar-associated protein 4	Mfap4	2.37535	3.63253
1416503_at	17035	latexin	Lxn	2.37424	2.91245
1416595_at	64655	mitochondrial ribosomal protein S22	Mrps22	2.37385	2.10774
1444304_at;1453538_at;1455516_at;1456336_at	77771	Cysteine-serine-rich nuclear protein 3;cysteine-serine-rich nuclear protein 3	Csrnp3	2.37371	2.20653
1452582_at;1452583_s_at	319625	galactose mutarotase	Galm	2.37344	2.12727
1430130_at	71768	von Willebrand factor C and EGF domains	Vwce	2.37214	2.71439
1416400_at	66194	pyrroline-5-carboxylate reductase-like	Pycrl	2.37147	2.04719
1448307_at	56088	proteasome (prosome, macropain) assembly chaperone 1	Psmg1	2.37007	2.25611
1423892_at;1423893_x_at	11785	amyloid beta (A4) precursor protein-binding, family B, member 1	Apbb1	2.3693	2.02091
1427404_x_at	433182	predicted gene 5506	Gm5506	2.36861	2.26286
1455947_at	211147	membrane-associated ring finger (C3HC4) 11	March11	2.36791	2.35648
1417559_at;1417560_at	14057	sideroflexin 1	Sfxn1	2.36438	3.43454
1420713_a_at;1425924_at	17240	MyoD family inhibitor	Mdfi	2.35975	2.51129
1418046_at	17954	nucleosome assembly protein 1-like 2	Nap1l2	2.35967	2.16799
1435705_at	232875	zinc finger and SCAN domain containing 18	Zscan18	2.35871	4.0323
1423594_a_at;1426314_at;1437347_at	13618	endothelin receptor type B	Ednrb	2.35851	7.85161
1424650_at	72599	protein disulfide isomerase associated 5	Pdia5	2.3571	3.86993
1421991_a_at;1421992_a_at;1423756_s_at;1423757_x_at;1437405_a_at;1437406_x_at	16010	insulin-like growth factor binding protein 4	Igfbp4	2.35682	3.12861
1424711_at;1445918_at;1451458_at	83921	transmembrane protein 2;Transmembrane protein 2	Tmem2	2.35262	3.1946
1445709_at;1451053_a_at	17245	transformed mouse 3T3 cell double minute 1	Mdm1	2.3499	2.28035
1421348_a_at;1421349_x_at;1424100_s_at;1451235_at	57754	cell cycle exit and neuronal differentiation 1	Cend1	2.33956	2.47064
1434639_at	208439	kelch-like 29 (Drosophila)	Klhl29	2.33826	5.88474
1452923_at	75597	NADH dehydrogenase (ubiquinone) 1 alpha subcomplex, assembly factor 2	Ndufaf2	2.33649	2.28804
1427100_at;1427101_at	70083	meteorin, glial cell differentiation regulator	Metrn	2.33198	2.00895
1433894_at	231986	JAZF zinc finger 1	Jazf1	2.32803	2.31773
1416527_at	67844	RAB32, member RAS oncogene family	Rab32	2.32299	3.3458
1437959_at	243834	zinc finger protein 324	Zfp324	2.32211	2.04122
1422130_at;1434877_at	18164	neuronal pentraxin 1	Nptx1	2.31669	2.68502
1417323_at;1425416_s_at;1451698_at	56742	proline/serine-rich coiled-coil 1	Psrc1	2.31362	2.07786
1426980_s_at	103551	RIKEN cDNA E130012A19 gene	E130012A19Rik	2.31299	2.64241
1416693_at	14234	forkhead box C2	Foxc2	2.31153	2.99656
1418291_at	170763	zinc finger protein 87	Zfp87	2.30993	2.24005
1435922_at	233902	F-box and leucine-rich repeat protein 19	Fbxl19	2.3094	2.02161
1416531_at;1456036_x_at	14873	glutathione S-transferase omega 1	Gsto1	2.30501	3.22179
1416184_s_at	111241 /// 15361	high mobility group AT-hook 1 /// high mobility group AT-hook I, related sequence 1	Hmga1 /// Hmga1-rs1	2.30498	5.38125
1424140_at	74246	galactose-4-epimerase, UDP	Gale	2.30445	3.18901
1420753_at	21892	tolloid-like	Tll1	2.30195	2.92571
1422922_at	79456	RecQ protein-like 4	Recql4	2.29586	2.21286
1422985_at;1437284_at	14362	frizzled homolog 1 (Drosophila)	Fzd1	2.29376	2.28629
1435293_at;1451812_at	11496	a disintegrin and metallopeptidase domain 22	Adam22	2.29376	2.7615
1426306_a_at;1459873_x_at	80884	melanoma antigen, family D, 2;Melanoma antigen, family D, 2	Maged2	2.29336	2.12716
1418039_at;1431082_a_at	67657	RAB, member of RAS oncogene family-like 3	Rabl3	2.293	2.06166
1421737_at	11695	aristaless-like homeobox 4	Alx4	2.29285	2.41958
1454034_a_at	30941	ubiquitin specific peptidase 21	Usp21	2.28858	2.76555
1423181_s_at;1427548_a_at;1436935_x_at	12729	chloride channel, nucleotide-sensitive, 1A	Clns1a	2.27706	2.06134
1436916_at;1454729_at;1459210_at	81907	transmembrane protein 108	Tmem108	2.27677	2.293
1426804_at;1426805_at	20586	SWI/SNF related, matrix associated, actin dependent regulator of chromatin, subfamily a, member 4	Smarca4	2.26938	2.03127
1423451_at	53328	progesterone receptor membrane component 1	Pgrmc1	2.26932	2.2141
1434969_at	319586	CUGBP, Elav-like family member 5	Celf5	2.26908	3.39188
1424526_a_at	76355	TDP-glucose 4,6-dehydratase	Tgds	2.26844	2.11453
1437569_at;1447627_at	270893	transmembrane protein 132E	Tmem132e	2.26759	2.3782
1416633_a_at;1416634_at	68250	family with sequence similarity 96, member A	Fam96a	2.26014	2.45415
1454630_at	100504921 /// 217125	sterile alpha motif domain-containing protein 14-like /// sterile alpha motif domain containing 14	LOC100504921 /// Samd14	2.2507	2.22225
1441412_s_at	229644	tripartite motif-containing 45	Trim45	2.24838	2.24159
1424082_at	70296	TBC1 domain family, member 13	Tbc1d13	2.24448	2.41041
1429005_at;1436897_at	52065	malignant fibrous histiocytoma amplified sequence 1	Mfhas1	2.23685	3.88346
1434740_at;1438203_at;1438406_at	224024	scavenger receptor class F, member 2;Scavenger receptor class F, member 2	Scarf2	2.23373	2.05219
1448250_at;1448251_at	71566	RIKEN cDNA 9030425E11 gene	9030425E11Rik	2.22246	2.34558
1425379_at;1442884_at;1451866_a_at	15234	hepatocyte growth factor	Hgf	2.21912	2.19077
1439864_at	207607	coiled-coil domain containing 40	Ccdc40	2.21885	2.02237
1451323_at	223669	zinc finger protein 7	Zfp7	2.21745	2.01447
1445049_at	97389	expressed sequence C80893	C80893	2.21323	2.11084
1417725_a_at;1417726_at	56390	Sjogren's syndrome/scleroderma autoantigen 1 homolog (human)	Sssca1	2.21257	2.01525
1422592_at;1456116_at	18163	catenin (cadherin associated protein), delta 2	Ctnnd2	2.20685	2.06011
1426654_at	232679	zinc finger, C3HC type 1	Zc3hc1	2.20447	2.29944
1421705_at;1439204_at	20269	sodium channel, voltage-gated, type III, alpha	Scn3a	2.20357	2.06692
1434819_at	240119	beta galactoside alpha 2,6 sialyltransferase 2	St6gal2	2.20314	2.51823
1423516_a_at	18074	nidogen 2	Nid2	2.20287	2.15168
1446812_at	100040515	Predicted gene 2818	Gm2818	2.20165	2.29711
1422465_a_at;1422466_at	18230	nucleoredoxin	Nxn	2.20078	2.35757
1423802_at	235604	CaM kinase-like vesicle-associated	Camkv	2.20044	2.46487
1438402_at	269233	family with sequence similarity 171, member A1	Fam171a1	2.19999	2.2454
1425040_at;1460604_at	73649	cytochrome b reductase 1	Cybrd1	2.19646	2.00537
1457038_at	242022	Fras1 related extracellular matrix protein 2	Frem2	2.19502	3.673
1448333_at;1460183_at	11544	ADP-ribosylarginine hydrolase	Adprh	2.19384	2.27385
1429713_at;1429714_at	67902	sulfatase modifying factor 2	Sumf2	2.19262	2.54011
1452075_at	74467	pseudouridylate synthase 10	Pus10	2.18714	2.06133
1423174_a_at;1423175_s_at	58220	par-6 (partitioning defective 6) homolog beta (C. elegans)	Pard6b	2.1857	2.85691
1444305_at	668940	myosin, heavy chain 7B, cardiac muscle, beta	Myh7b	2.18442	2.15842
1426452_a_at	75985	RAB30, member RAS oncogene family	Rab30	2.18367	2.25504
1418254_at	56369	APAF1 interacting protein	Apip	2.18288	2.10916
1420739_at;1438628_x_at	18488	contactin 3	Cntn3	2.18235	2.18254
1421958_at;1450435_at	16728	L1 cell adhesion molecule	L1cam	2.17844	3.31568
1456764_at	210027	solute carrier family 35, member F3	Slc35f3	2.17716	2.04633
1425893_a_at	14198	fragile histidine triad gene	Fhit	2.17027	2.01839
1424192_at	68948	RIKEN cDNA 1500011H22 gene	1500011H22Rik	2.16673	3.22453
1453004_at	73102	solute carrier family 22, member 23	Slc22a23	2.16587	2.22713
1422293_a_at;1425104_at	106931	potassium channel tetramerisation domain containing 1	Kctd1	2.16389	2.41143
1427321_s_at;1449949_a_at;1451865_at;1452391_at;1453282_at	13052	coxsackie virus and adenovirus receptor	Cxadr	2.15735	2.22551
1427142_s_at;1427143_at;1442278_at;1457482_at	75605	lysine (K)-specific demethylase 5B;Lysine (K)-specific demethylase 5B	Kdm5b	2.15666	2.37886
1434222_at;1439755_at;1440119_at;1440647_at	217692	signal-induced proliferation-associated 1 like 1	Sipa1l1	2.15397	2.55271
1443633_at	73516	RIKEN cDNA 1700086O06 gene	1700086O06Rik	2.15365	2.10506
1450972_at	67290	RIKEN cDNA 3110040N11 gene	3110040N11Rik	2.15359	2.9017
1416934_at;1434278_at;1454904_at	17772	X-linked myotubular myopathy gene 1	Mtm1	2.15156	2.43839
1424174_at	192192	Sh3kbp1 binding protein 1	Shkbp1	2.14641	3.13416
1417823_at;1417824_at	26912	glycine C-acetyltransferase (2-amino-3-ketobutyrate-coenzyme A ligase)	Gcat	2.14637	2.94089
1418346_at	27356	insulin-like 6	Insl6	2.14148	2.1454
1448419_at	66161	processing of precursor 4, ribonuclease P/MRP family, (S. cerevisiae)	Pop4	2.13183	2.05882
1427153_at	12040	branched chain ketoacid dehydrogenase E1, beta polypeptide	Bckdhb	2.13167	3.20361
1423779_at;1438659_x_at	66098	coiled-coil-helix-coiled-coil-helix domain containing 6	Chchd6	2.13138	2.48723
1455170_at	66456	RIKEN cDNA 2810001G20 gene	2810001G20Rik	2.12949	2.52719
1433855_at	268860	4-aminobutyrate aminotransferase	Abat	2.12795	3.78966
1423812_s_at;1451127_at;1458828_at	232023	vesicular, overexpressed in cancer, prosurvival protein 1;Vesicular, overexpressed in cancer, prosurvival protein 1	Vopp1	2.12653	2.56525
1431791_a_at;1452127_a_at	19249	protein tyrosine phosphatase, non-receptor type 13	Ptpn13	2.12583	3.88047
1420644_a_at;1449944_a_at	57743	Sec61, alpha subunit 2 (S. cerevisiae)	Sec61a2	2.12557	2.11387
1422771_at	17130	MAD homolog 6 (Drosophila)	Smad6	2.1215	2.94277
1448574_at	54369	non-metastatic cells 6, protein expressed in (nucleoside-diphosphate kinase)	Nme6	2.11853	2.16081
1423951_at	68634	TM2 domain containing 3	Tm2d3	2.1159	2.03601
1417719_at	60406	sin3 associated polypeptide	Sap30	2.11389	2.18283
1445546_at	106267	expressed sequence AI844685	AI844685	2.11347	2.10585
1460196_at	12408	carbonyl reductase 1	Cbr1	2.11181	2.08084
1436651_at;1456186_at	100042784	PR domain containing 11	Prdm11	2.11161	2.00954
1417757_at;1443308_at	22249	unc-13 homolog B (C. elegans)	Unc13b	2.10922	3.11288
1456332_at;1459997_s_at	103765	transmembrane protein 17	Tmem17	2.10687	2.03509
1417553_at	56096	placental specific protein 1	Plac1	2.10639	2.63587
1423406_at	64051	synaptic vesicle glycoprotein 2 a	Sv2a	2.10286	2.1498
1423575_a_at	66138	Williams Beuren syndrome chromosome region 22	Wbscr22	2.09806	2.20997
1416376_at	69071	transmembrane protein 97	Tmem97	2.09629	2.34882
1421592_at;1421593_at;1425301_at	17968	neural cell adhesion molecule 2	Ncam2	2.09435	2.17089
1455249_at	234967	solute carrier family 36 (proton/amino acid symporter), member 4	Slc36a4	2.09339	2.08246
1422906_at	26357	ATP-binding cassette, sub-family G (WHITE), member 2	Abcg2	2.09091	2.67638
1418933_at	20513	solute carrier family 1 (high affinity aspartate/glutamate transporter), member 6	Slc1a6	2.09048	2.24309
1417921_at	67683	RIKEN cDNA 2610029G23 gene	2610029G23Rik	2.08938	2.92799
1440278_at;1448682_at	56455	dynein light chain LC8-type 1	Dynll1	2.08762	2.73818
1456483_at	22750	zinc finger protein 9	Zfp9	2.0845	2.32939
1417729_at;1448826_at	17888	myosin, heavy polypeptide 6, cardiac muscle, alpha	Myh6	2.08444	2.90993
1456905_at	381546	coiled-coil domain containing 24	Ccdc24	2.08294	2.02369
1416497_at	12304	protein disulfide isomerase associated 4	Pdia4	2.08202	4.02942
1435404_at;1444039_at;1446729_at	214240	dispatched homolog 2 (Drosophila)	Disp2	2.08167	2.12734
1448083_at;1457423_at	338370	sodium leak channel, non-selective	Nalcn	2.07998	2.23291
1452339_at	108153	a disintegrin-like and metallopeptidase (reprolysin type) with thrombospondin type 1 motif, 7	Adamts7	2.07645	2.61777
1453225_at;1460465_at	68169	RIKEN cDNA A930038C07 gene	A930038C07Rik	2.0755	2.28808
1422038_a_at;1422039_at;1426095_a_at	79202	tumor necrosis factor receptor superfamily, member 22	Tnfrsf22	2.07368	2.7423
1422431_at	107528	melanoma antigen, family E, 1	Magee1	2.07216	2.185
1430536_a_at	13877	enhancer of rudimentary homolog (Drosophila)	Erh	2.07166	2.11924
1417143_at;1426110_a_at;1448606_at	14745	lysophosphatidic acid receptor 1	Lpar1	2.06865	3.19191
1421053_at;1450108_at	16560	kinesin family member 1A	Kif1a	2.06576	2.14352
1429909_at;1447914_x_at;1452834_at	72446	proline rich 5 like	Prr5l	2.06331	2.14746
1416121_at;1437903_at;1448228_at	16948	lysyl oxidase	Lox	2.0629	3.98508
1432745_at;1454331_at	77427	RIKEN cDNA 9430092D12 gene	9430092D12Rik	2.06023	2.02903
1457372_at	106026	expressed sequence AW121686	AW121686	2.05722	2.11547
1419550_a_at;1419551_s_at;1431434_at	53416	serine/threonine kinase 39, STE20/SPS1 homolog (yeast)	Stk39	2.05712	2.73342
1423848_at	68533	M phase phosphoprotein 6	Mphosph6	2.05676	2.20684
1416842_at	14866	glutathione S-transferase, mu 5	Gstm5	2.05546	3.6463
1422888_at	54197	ring finger protein 5	Rnf5	2.05429	3.19166
1416692_at	12812	coilin	Coil	2.05381	2.84624
1423596_at;1425850_a_at;1451043_at	59126	NIMA (never in mitosis gene a)-related expressed kinase 6	Nek6	2.05161	2.57277
1422482_at	20174	RuvB-like protein 2	Ruvbl2	2.05072	2.13063
1439148_a_at;1450269_a_at;1453541_at	18641	phosphofructokinase, liver, B-type	Pfkl	2.04689	2.14807
1421263_at;1436957_at	14396	gamma-aminobutyric acid (GABA) A receptor, subunit alpha 3	Gabra3	2.04612	2.54662
1424076_at;1424077_at	66569	glycerophosphodiester phosphodiesterase domain containing 1	Gdpd1	2.04494	2.79561
1426492_at	104884	tyrosyl-DNA phosphodiesterase 1	Tdp1	2.04398	2.48519
1428190_at	13358	solute carrier family 25 (mitochondrial carrier, citrate transporter), member 1	Slc25a1	2.04301	3.20567
1435281_at	78070	carnitine palmitoyltransferase 1c	Cpt1c	2.04109	3.54668
1428351_at	67905	protein phosphatase 1M	Ppm1m	2.03961	2.01826
1429097_at	330812	ring finger protein 150	Rnf150	2.03838	3.14432
1450805_at	24052	sarcoglycan, delta (dystrophin-associated glycoprotein)	Sgcd	2.03688	4.69523
1418171_at	66684	transcription elongation factor A (SII)-like 8	Tceal8	2.03669	2.31951
1449425_at	22413	wingless-related MMTV integration site 2	Wnt2	2.03491	2.53955
1422072_a_at	14867	glutathione S-transferase, mu 6	Gstm6	2.0346	2.15657
1423818_a_at;1423819_s_at;1451131_at	54208	ADP-ribosylation factor-like 6 interacting protein 1	Arl6ip1	2.03348	2.01349
1420508_at;1425840_a_at;1438947_x_at	20350	sema domain, immunoglobulin domain (Ig), short basic domain, secreted, (semaphorin) 3F	Sema3f	2.03159	2.35862
1433536_at	237253	low density lipoprotein receptor-related protein 11	Lrp11	2.0309	2.40187
1448633_at;1453005_at	68988	PRP31 pre-mRNA processing factor 31 homolog (yeast)	Prpf31	2.0281	2.39878
1428958_at;1431042_at;1435246_at;1444468_at	74229	progestin and adipoQ receptor family member VIII	Paqr8	2.02681	2.75589
1436198_at	100125933	RIKEN cDNA 2310075K07 gene	2310075K07Rik	2.02656	2.44065
1426309_at	69299	ankyrin repeat and SOCS box-containing 9	Asb9	2.02578	2.64179
1438752_at	320270	RIKEN cDNA A230058F20 gene	A230058F20Rik	2.02573	2.52506
1436350_at;1454965_at	241520	family with sequence similarity 171, member B	Fam171b	2.02281	3.47417
1451421_a_at	66049	rogdi homolog (Drosophila)	Rogdi	2.02121	2.30627
1416579_a_at;1447899_x_at	17075	epithelial cell adhesion molecule	Epcam	2.01811	2.19496
1416174_at	26450	retinoblastoma binding protein 9	Rbbp9	2.01788	2.03606
1425475_at;1425476_at	12830	collagen, type IV, alpha 5	Col4a5	2.01515	3.68279
1427893_a_at	68603	phosphomevalonate kinase	Pmvk	2.01374	2.13252
1428393_at	68404	neuritin 1	Nrn1	2.0122	3.13012
1438662_at;1456197_x_at;1457427_at	230959	adherens junction associated protein 1;Adherens junction associated protein 1	Ajap1	2.01158	2.51981
1456981_at;1459099_at	209760	transmembrane channel-like gene family 7	Tmc7	2.01097	2.51837
1429127_at	67169	neurotrophin receptor associated death domain	Nradd	2.00675	2.32057
1420183_at;1448745_s_at	16939	loricrin	Lor	2.00638	2.57431
a, fold change compared to adult; b, fold change compared to fetal-early postnatal
