# Supplementary material for: Gene Expression Profiling of Muscle Stem Cells Identifies Novel Regulators of Postnatal Myogenesis
Source: Front Cell Dev Biol. 2016 Jun 21;4:58. doi: 10.3389/fcell.2016.00058 (PMC4914952; doi:10.3389/fcell.2016.00058)
Supplement: Supplementary file 2 [file Table2.xlsx]

## Sheet: UR FETAL-EARLY POSTNATAL
Table S2: UP-REGULATED GENES (FC>2)
Affymetrix transcriptome analysis specific for Pax3+ fetal-to-early postnatal cells
Probe Set ID	Gene ID	Gene Title	Gene Symbol	Folda Change	Foldb Change
1448755_at	12819	collagen, type XV, alpha 1	Col15a1	87.7771	2.13939
1455925_at	77630	PR domain containing 8	Prdm8	18.427	3.14855
1455180_at	102371	GRINL1A complex locus	Gcom1	11.5557	3.42856
1452365_at;1452366_at	234356	chondroitin sulfate N-acetylgalactosaminyltransferase 1	Csgalnact1	9.51378	2.05476
1444174_at	100038748	predicted gene 10700	Gm10700	7.10994	3.85372
1437355_at	213436	zinc finger, CCHC domain containing 5	Zcchc5	6.82812	6.19811
1435438_at	20681	SRY-box containing gene 8	Sox8	5.86236	3.92289
1432463_at	70619	RIKEN cDNA 5730510P18 gene	5730510P18Rik	5.3037	5.2
1436434_at;1455790_at	242705	E2F transcription factor 2	E2f2	5.29665	2.2882
1431836_x_at;1437739_a_at	74490	MEF2 activating motif and SAP domain containing transcriptional regulator	Mamstr	5.20017	2.06744
1434528_at	239435	alanine and arginine rich domain containing protein	Aard	5.1128	2.66946
1439839_at	319737	RIKEN cDNA D130051D11 gene	D130051D11Rik	4.90535	3.72862
1424937_at;1441915_s_at	66968	perilipin 5	Plin5	4.70893	2.17297
1446435_at	791392	predicted gene 9947	Gm9947	4.66675	2.06067
1453533_at	71030	RIKEN cDNA 4933403O08 gene	4933403O08Rik	4.43139	7.10239
1439586_at	548102	hypothetical LOC548102	LOC548102	4.16542	3.0178
1434302_at	100504603 /// 77300	hypothetical LOC100504603 /// Ras association (RalGDS/AF-6) and pleckstrin homology domains 1	LOC100504603 /// Raph1	4.07093	3.80869
1435765_at	319865	RIKEN cDNA E130114P18 gene	E130114P18Rik	4.0641	2.28027
1427995_at	74649	carboxypeptidase A5	Cpa5	4.0252	2.80323
1445938_at	402754	RIKEN cDNA 5930427L02 gene	5930427L02Rik	4.00024	3.62118
1455970_at;1458341_x_at	242202	phosphodiesterase 5A, cGMP-specific	Pde5a	3.78909	3.93559
1435343_at;1439247_at	210293	dedicator of cytokinesis 10	Dock10	3.76649	3.0599
1443088_at	319589	RIKEN cDNA 9930031P18 gene	9930031P18Rik	3.75859	2.54757
1432182_at	70954	RIKEN cDNA 4922502B01 gene	4922502B01Rik	3.734	2.44734
1431528_at	76042	RIKEN cDNA 5830427D02 gene	5830427D02Rik	3.72226	2.23246
1445966_at;1457356_at	100502594	hypothetical LOC100502594	LOC100502594	3.53188	2.23927
1416342_at;1456344_at	21923	tenascin C;Tenascin C	Tnc	3.51711	4.13841
1442845_at	320395	RIKEN cDNA C130075A20 gene	C130075A20Rik	3.50167	2.66866
1435389_at;1446652_at	194590	RALBP1 associated Eps domain containing protein 2	Reps2	3.48756	2.44911
1445701_at	381290	ATPase, Ca++ transporting, plasma membrane 4	Atp2b4	3.48021	3.2843
1438429_at	72505	RIKEN cDNA 2610319H10 gene	2610319H10Rik	3.3054	2.43171
1435050_at;1455995_at	215821	DNA segment, Chr 10, Brigham & Women's Genetics 1379 expressed	D10Bwg1379e	3.29967	4.13879
1439668_at	100038732	predicted gene 11681	Gm11681	3.29338	2.60265
1437387_at;1438636_s_at	382111	sushi domain containing 5	Susd5	3.24206	2.23345
1460322_at	53374	carbohydrate (chondroitin 6/keratan) sulfotransferase 3	Chst3	3.2242	3.09534
1435960_at;1438363_at	434128	PNMA-like 2	Pnmal2	3.22298	2.52268
1431852_at	100268169	RIKEN cDNA A730035I17 gene	A730035I17Rik	3.21139	2.60729
1456537_at;1459145_at	320700	RIKEN cDNA A930033H14 gene	A930033H14Rik	3.20663	2.79659
1458151_at	320047	RIKEN cDNA 4833444G19 gene	4833444G19Rik	3.19669	2.39913
1445512_at	100043434	predicted gene 4432	Gm4432	3.14752	2.71026
1430585_at	77068	RIKEN cDNA 5930436O19 gene	5930436O19Rik	3.12402	2.17829
1458113_at	320999	RIKEN cDNA 9530019H20 gene	9530019H20Rik	3.08597	2.71339
1440204_at	67293	RIKEN cDNA 3110039M20 gene	3110039M20Rik	3.06128	2.10435
1438111_at;1438421_at;1450819_at	58235	Poliovirus receptor-related 1;poliovirus receptor-related 1	Pvrl1	2.93261	2.13255
1446215_at	432855	zinc finger homeobox 2, antisense	Zfhx2as	2.91138	2.34069
1432502_at	73280	RIKEN cDNA 1700028N14 gene	1700028N14Rik	2.89812	2.0133
1429902_at	76056	RIKEN cDNA 5830443J22 gene	5830443J22Rik	2.86149	4.08351
1431038_at;1439622_at;1444009_at	213391	Ras association (RalGDS/AF-6) domain family member 4	Rassf4	2.82992	2.28556
1436240_at	319319	RIKEN cDNA B230214O09 gene	B230214O09Rik	2.80726	2.19143
1434303_at;1456918_at	77300	Ras association (RalGDS/AF-6) and pleckstrin homology domains 1	Raph1	2.78874	2.62824
1441588_at;1442029_at;1446255_at;1457781_at;1458161_at	63830	KCNQ1 overlapping transcript 1	Kcnq1ot1	2.77541	4.68901
1418237_s_at;1426955_at	12822	collagen, type XVIII, alpha 1	Col18a1	2.72674	2.20018
1447977_x_at	627914 /// 668039	predicted gene 14430 /// predicted gene 14434	Gm14430 /// Gm14434	2.68677	2.94493
1450230_at	27762	DNA segment, Chr 17, human D6S56E 3	D17H6S56E-3	2.67663	2.5468
1417700_at;1439628_x_at	72433	RAB38, member of RAS oncogene family	Rab38	2.66114	2.09379
1441139_at	328186	predicted gene 10336	Gm10336	2.61444	2.23153
1440317_at	402752	RIKEN cDNA C130068B02 gene	C130068B02Rik	2.55771	2.97402
1441534_at	97833	expressed sequence C86753	C86753	2.5535	2.93168
1453976_at	77027	RIKEN cDNA 4432414F05 gene	4432414F05Rik	2.54114	3.11517
1417010_at	30928	zinc finger protein 238	Zfp238	2.53988	2.30409
1440736_at	98858	expressed sequence AI131651	AI131651	2.5371	2.0564
1430407_at	73161	RIKEN cDNA 3110035C09 gene	3110035C09Rik	2.52555	2.29331
1429022_at;1439042_at;1450799_at	11517	adenylate cyclase activating polypeptide 1 receptor 1	Adcyap1r1	2.50477	2.76666
1441668_at	320006	RIKEN cDNA E130107B13 gene	E130107B13Rik	2.50197	2.11936
1430516_at	73854	RIKEN cDNA 4930428B01 gene	4930428B01Rik	2.48955	2.93176
1417799_at	66237	ATPase, H+ transporting, lysosomal V1 subunit G2	Atp6v1g2	2.46282	2.34545
1422952_at	78376	Ng23 protein	Ng23	2.46164	2.23034
1432590_at	114670	RIKEN cDNA 4930573O21 gene	4930573O21Rik	2.44878	2.8732
1417389_at	14733	glypican 1	Gpc1	2.41732	2.08325
1458934_at	52485	DNA segment, Chr 5, ERATO Doi 505, expressed	D5Ertd505e	2.41187	2.65158
1436223_at	320910	integrin beta 8	Itgb8	2.40806	2.30416
1456326_at	333564	fibronectin type III domain containing 3C1	Fndc3c1	2.29991	2.43498
1433101_at	71512	RIKEN cDNA 9030419F21 gene	9030419F21Rik	2.29768	2.10081
1421551_s_at;1457666_s_at	26388	interferon activated gene 202B	Ifi202b	2.29034	2.16602
1447818_x_at;1451516_at	69159	Ras homolog enriched in brain like 1	Rhebl1	2.28127	2.13425
1458969_at	102225	expressed sequence AU019559	AU019559	2.27242	2.88017
1459187_at	320112	RIKEN cDNA 9330161A08 gene	9330161A08Rik	2.25641	2.26635
1417848_at;1417849_at	170753	zinc finger protein 704	Zfp704	2.25414	2.61776
1437087_at	108743	RIKEN cDNA 2210408K08 gene	2210408K08Rik	2.21949	2.31213
1453766_a_at	77627	EF-hand calcium binding domain 6	Efcab6	2.19096	2.06664
1437729_at	665189	Predicted gene 7536	Gm7536	2.18884	2.18188
1430791_at	70753	RIKEN cDNA 6330415B21 gene	6330415B21Rik	2.18298	3.60191
1434842_s_at	68134	UPF3 regulator of nonsense transcripts homolog B (yeast)	Upf3b	2.17898	2.19316
1432037_at;1440285_at;1456072_at;1457603_at	243725	protein phosphatase 1, regulatory (inhibitor) subunit 9A	Ppp1r9a	2.17256	4.35442
1457027_at	209692	dehydrogenase E1 and transketolase domain containing 1	Dhtkd1	2.16501	2.62608
1455134_at	242474	RIKEN cDNA D730040F13 gene	D730040F13Rik	2.16025	2.23285
1419513_a_at	13605	ect2 oncogene	Ect2	2.15898	3.67389
1438233_at;1445856_at	226151	family with sequence similarity 178, member A	Fam178a	2.15657	2.05028
1460519_a_at	75422	methyltransferase like 5	Mettl5	2.09097	2.10133
1456653_a_at	270685	methylenetetrahydrofolate dehydrogenase (NADP+ dependent) 1-like	Mthfd1l	2.0773	2.90123
1418711_at;1449187_at	18590	platelet derived growth factor, alpha	Pdgfa	2.07544	2.12448
1440270_at;1451693_a_at	14167	fibroblast growth factor 12	Fgf12	2.068	2.09781
1458156_at	319664	RIKEN cDNA E230012J19 gene	E230012J19Rik	2.05959	2.79832
1442111_at	320461	RIKEN cDNA D430033H22 gene	D430033H22Rik	2.05348	2.15822
1423104_at	16367	insulin receptor substrate 1	Irs1	2.05329	2.59118
1436115_at;1438770_at	212539	predicted gene 266;Predicted gene 266	Gm266	2.04807	2.47025
1452065_at	211739	V-set and transmembrane domain containing 2A	Vstm2a	2.03689	2.28066
1453770_at	71791	carboxypeptidase A4	Cpa4	2.02784	3.9784
1428014_at	69386	histone cluster 1, H4h	Hist1h4h	2.01583	2.52417
1452451_at	65115	brain expressed, associated with Nedd4, 1	Bean1	2.01246	3.21042
a, fold change compared to embryo; b, fold change compared to adult
