# Supplementary material for: Gene Expression Profiling of Muscle Stem Cells Identifies Novel Regulators of Postnatal Myogenesis
Source: Front Cell Dev Biol. 2016 Jun 21;4:58. doi: 10.3389/fcell.2016.00058 (PMC4914952; doi:10.3389/fcell.2016.00058)
Supplement: Supplementary file 3 [file Table3.xlsx]

## Sheet: UR ADULT
Table S3: UP-REGULATED GENES (FC>2)
Affymetrix transcriptome analysis specific for Pax3+ adult quiescent satellite cells
Probe Set ID	Gene ID	Gene Title	Gene Symbol	Folda Change	Foldb Change
1417653_at	19293	parvalbumin	Pvalb	307.957	70.7393
1419394_s_at	20201	S100 calcium binding protein A8 (calgranulin A)	S100a8	125.354	60.7332
1417185_at	110454	lymphocyte antigen 6 complex, locus A	Ly6a	122.108	15.8639
1455736_at	233199	myosin binding protein C, fast-type	Mybpc2	109.04	17.9931
1448756_at	20202	S100 calcium binding protein A9 (calgranulin B)	S100a9	108.296	65.4401
1449356_at	76294	ankyrin repeat and SOCs box-containing 5	Asb5	104.154	13.7549
1427026_at;1458368_at	17884	myosin, heavy polypeptide 4, skeletal muscle	Myh4	90.7553	63.2524
1417273_at	27273	pyruvate dehydrogenase kinase, isoenzyme 4	Pdk4	77.9731	2.613
1450118_a_at	21957	troponin T3, skeletal, fast	Tnnt3	71.2248	7.21079
1417487_at;1417488_at	14283	fos-like antigen 1	Fosl1	67.3873	37.667
1416321_s_at;1416322_at	116847	proline arginine-rich end leucine-rich repeat	Prelp	67.325	9.15042
1420539_a_at	69121	chordin-like 2	Chrdl2	66.196	7.17285
1427371_at	217258	ATP-binding cassette, sub-family A (ABC1), member 8a	Abca8a	64.4697	3.4311
1418722_at	18054	neutrophilic granule protein	Ngp	62.0511	50.7265
1428776_at	75750	solute carrier family 10 (sodium/bile acid cotransporter family), member 6	Slc10a6	61.9869	5.58761
1421571_a_at	100041546 /// 17067	lymphocyte antigen 6 complex, locus C1 /// lymphocyte antigen 6 complex, locus C2	Ly6c1 /// Ly6c2	61.4421	25.5803
1452345_at	93677	leiomodin 2 (cardiac)	Lmod2	56.2919	10.0681
1417614_at	12715	creatine kinase, muscle	Ckm	54.8365	17.3523
1419691_at	12796	cathelicidin antimicrobial peptide	Camp	50.852	45.6188
1450297_at	16193	interleukin 6	Il6	48.8263	12.1485
1427747_a_at	16819	lipocalin 2	Lcn2	48.74	55.9495
1423954_at	12266	complement component 3	C3	48.2185	16.3099
1452349_x_at	226695 /// 381308	interferon activated gene 205 /// myeloid cell nuclear differentiation antigen	Ifi205 /// Mnda	43.2798	29.565
1436332_at	243912	heat shock protein, alpha-crystallin-related, B6	Hspb6	43.2353	18.1912
1428942_at	17750	metallothionein 2	Mt2	42.2702	2.35813
1426937_at;1452244_at	70717	RIKEN cDNA 6330406I15 gene	6330406I15Rik	42.0829	7.84855
1450798_at	81877	tenascin XB	Tnxb	41.57	4.49511
1449015_at	57262	resistin like alpha	Retnla	41.4891	24.9578
1418677_at	11474	actinin alpha 3	Actn3	40.8591	17.9303
1449218_at	12869	cytochrome c oxidase, subunit VIIIb	Cox8b	40.3099	8.91928
1416203_at	11826	aquaporin 1	Aqp1	39.8727	21.1785
1418930_at	15945	chemokine (C-X-C motif) ligand 10	Cxcl10	39.3831	5.28517
1423233_at;1456605_at	12609	CCAAT/enhancer binding protein (C/EBP), delta	Cebpd	39.0874	2.62591
1417654_at;1448793_a_at	20971	syndecan 4	Sdc4	37.9973	5.44188
1416468_at	11668	aldehyde dehydrogenase family 1, subfamily A1	Aldh1a1	37.5195	13.2007
1452348_s_at	100040462 /// 15951 /// 226695 /// 381308	interferon activated gene 204 /// interferon activated gene 205 /// myeloid cell nuclear differentiation antigen /// myeloid nuclear differentiation antigen like	Ifi204 /// Ifi205 /// Mnda /// Mndal	37.1544	34.9835
1451780_at	17060	B-cell linker	Blnk	34.5571	9.38344
1421228_at	20306	chemokine (C-C motif) ligand 7	Ccl7	33.8924	19.9398
1418025_at	20893	basic helix-loop-helix family, member e40	Bhlhe40	33.0308	3.51234
1418133_at	12051	B-cell leukemia/lymphoma 3	Bcl3	32.7154	2.84427
1418571_at;1418572_x_at	27279	tumor necrosis factor receptor superfamily, member 12a	Tnfrsf12a	31.5787	4.56274
1452388_at	193740	heat shock protein 1A	Hspa1a	31.4581	2.3135
1418709_at	12865	cytochrome c oxidase, subunit VIIa 1	Cox7a1	31.4045	10.8542
1424022_at	71839	oxidative stress induced growth inhibitor 1	Osgin1	31.3923	3.33219
1457296_at	214425	cartilage intermediate layer protein, nucleotide pyrophosphohydrolase	Cilp	31.2393	12.5221
1429159_at;1436755_at;1441946_at	209378	inter-alpha (globulin) inhibitor H5	Itih5	31.2147	2.01109
1449038_at	15483	hydroxysteroid 11-beta dehydrogenase 1	Hsd11b1	30.4152	10.197
1427126_at;1427127_x_at;1452318_a_at	15511	heat shock protein 1B	Hspa1b	30.3403	3.23728
1417933_at	16012	insulin-like growth factor binding protein 6	Igfbp6	30.0452	9.65383
1420484_a_at;1455098_a_at	22370	vitronectin	Vtn	29.8837	15.8889
1419764_at	12655	chitinase 3-like 3	Chi3l3	29.3044	20.1023
1449363_at	11910	activating transcription factor 3	Atf3	29.0045	5.37725
1451931_x_at	14980	histocompatibility 2, D region	H2-L	28.5843	8.59601
1424948_x_at	100044874 /// 14964 /// 14972	histocompatibility 2, D region locus 1 /// histocompatibility 2, K1, K region /// h-2 class I histocompatibility antigen, K-W28 alpha chain-like	H2-D1 /// H2-K1 /// LOC100044874	28.5198	10.2186
1417426_at	19073	serglycin	Srgn	28.2189	15.1929
1418454_at;1449082_at	50530	microfibrillar associated protein 5	Mfap5	28.1498	4.95457
1449277_at	24047	chemokine (C-C motif) ligand 19	Ccl19	27.9036	30.0299
1426063_a_at	14579	GTP binding protein (gene overexpressed in skeletal muscle)	Gem	27.8135	5.19006
1420380_at	20296	chemokine (C-C motif) ligand 2	Ccl2	27.5982	15.2711
1421244_at;1435663_at;1460591_at	13982	estrogen receptor 1 (alpha)	Esr1	27.5347	4.68988
1428909_at;1435640_x_at	319269	RIKEN cDNA A130040M12 gene	A130040M12Rik	27.2974	12.2845
1460668_at	14419	galanin	Gal	27.288	30.9514
1423547_at	17105	lysozyme 2	Lyz2	27.0457	23.1725
1428083_at	66961	nuclear paraspeckle assembly transcript 1 (non-protein coding)	Neat1	26.7846	6.25572
1418989_at	13034	cathepsin E	Ctse	26.1315	25.62
1449984_at	20310	chemokine (C-X-C motif) ligand 2	Cxcl2	26.1306	3.11722
1416129_at;1419816_s_at	74155	ERBB receptor feedback inhibitor 1	Errfi1	25.9085	9.65636
1456437_x_at	50909 /// 667277	complement component 1, r subcomponent A /// complement component 1, r subcomponent B	C1ra /// C1rb	25.7098	4.76685
1427735_a_at	11459	actin, alpha 1, skeletal muscle	Acta1	25.4492	4.53926
1433720_s_at;1436990_s_at	103172	coiled-coil-helix-coiled-coil-helix domain containing 10	Chchd10	25.3872	2.89826
1428722_at	76722	creatine kinase, mitochondrial 2	Ckmt2	25.0533	9.48661
1417633_at;1417634_at	20657	superoxide dismutase 3, extracellular	Sod3	24.8905	14.1503
1422138_at;1422139_at	18792	plasminogen activator, urokinase	Plau	24.6947	4.56789
1419665_a_at;1419666_x_at	56312	nuclear protein 1	Nupr1	24.5106	9.59331
1418674_at;1418675_at;1459217_at	18414	oncostatin M receptor	Osmr	23.7058	9.23685
1415899_at	16477	Jun-B oncogene	Junb	23.5411	2.68332
1418825_at	15944	immunity-related GTPase family M member 1	Irgm1	23.3745	5.73774
1417023_a_at;1424155_at;1425809_at;1451263_a_at	11770	fatty acid binding protein 4, adipocyte	Fabp4	23.2411	4.74168
1421289_at;1421290_at;1434927_at	29818	heat shock protein family, member 7 (cardiovascular)	Hspb7	23.0859	4.81621
1418155_at	58916	myotilin	Myot	22.9842	12.2786
1427455_x_at;1427660_x_at;1452417_x_at	110759 /// 16071 /// 16114 /// 384419 /// 546213 /// 637227	predicted gene 10883 /// predicted gene 1420 /// predicted gene 7202 /// immunoglobulin kappa chain, constant region /// immunoglobulin kappa chain, joining region, 1 /// immunoglobulin kappa chain variable 28 (V28)	Gm10883 /// Gm1420 /// Gm7202 /// Igk-C /// Igk-J1 /// Igk-V28	22.7833	10.4564
1449519_at	13197	growth arrest and DNA-damage-inducible 45 alpha	Gadd45a	22.3184	3.81074
1425153_at	17882	myosin, heavy polypeptide 2, skeletal muscle, adult	Myh2	21.9909	3.13234
1449846_at	13587	eosinophil-associated, ribonuclease A family, member 2	Ear2	21.9607	12.717
1448636_at;1460202_at	59011	myozenin 1	Myoz1	21.409	12.7519
1425008_a_at;1448775_at	15950	interferon activated gene 203	Ifi203	20.9484	12.383
1455271_at	620695	predicted gene 13889	Gm13889	20.9089	7.75239
1448602_at	19309	muscle glycogen phosphorylase	Pygm	20.8884	8.63452
1419149_at	18787	serine (or cysteine) peptidase inhibitor, clade E, member 1	Serpine1	20.5047	4.76882
1418259_a_at	12496	ectonucleoside triphosphate diphosphohydrolase 2	Entpd2	20.327	2.59882
1422438_at	13849	epoxide hydrolase 1, microsomal	Ephx1	20.1386	9.32294
1424041_s_at	50908	complement component 1, s subcomponent	C1s	20.0384	7.08596
1423859_a_at;1423860_at	19215	prostaglandin D2 synthase (brain)	Ptgds	19.9199	2.89236
1450759_at	12161	bone morphogenetic protein 6	Bmp6	19.8721	3.78311
1418240_at;1435906_x_at	14469	guanylate binding protein 2	Gbp2	19.8279	9.09957
1449591_at	12363	caspase 4, apoptosis-related cysteine peptidase	Casp4	19.7284	15.6736
1422452_at	29810	BCL2-associated athanogene 3	Bag3	19.7007	3.20806
1416695_at;1438948_x_at;1456251_x_at	12257	translocator protein	Tspo	19.6293	2.13518
1448154_at	29811	N-myc downstream regulated gene 2	Ndrg2	19.601	3.08742
1444016_at;1448213_at	16952	annexin A1	Anxa1	19.5583	7.62391
1419477_at	93694	C-type lectin domain family 2, member d	Clec2d	19.2343	2.21349
1434372_at	107350	expressed sequence AW112010	AW112010	19.1618	14.3496
1450009_at	17002	lactotransferrin	Ltf	19.1056	14.6565
1423145_a_at	21393	titin-cap	Tcap	19.1043	12.717
1426464_at	217166	nuclear receptor subfamily 1, group D, member 1	Nr1d1	19.0183	11.7373
1417793_at	54396	immunity-related GTPase family M member 2	Irgm2	18.6959	4.33759
1426808_at	16854	lectin, galactose binding, soluble 3	Lgals3	18.6282	4.80349
1417806_at	64082	popeye domain containing 2	Popdc2	18.5693	2.81624
1427546_at	27404	ATP-binding cassette, sub-family A (ABC1), member 8b	Abca8b	18.5643	3.83111
1449824_at	96875	proteoglycan 4 (megakaryocyte stimulating factor, articular superficial zone protein)	Prg4	18.2782	10.1341
1420991_at;1420992_at	107765	ankyrin repeat domain 1 (cardiac muscle)	Ankrd1	18.2558	4.08205
1449009_at	100039796 /// 21822	T-cell specific GTPase 1 /// T-cell specific GTPase 2	Tgtp1 /// Tgtp2	18.1726	11.5825
1449969_at	50874	tropomodulin 4	Tmod4	18.0432	12.5457
1418547_at	21789	tissue factor pathway inhibitor 2	Tfpi2	17.9654	3.0992
1426906_at;1452231_x_at	100040462	myeloid nuclear differentiation antigen like	Mndal	17.9468	11.2571
1419272_at	17874	myeloid differentiation primary response gene 88	Myd88	17.7828	3.37218
1427465_at;1434893_at;1443823_s_at;1452308_a_at;1455136_at	98660	ATPase, Na+/K+ transporting, alpha 2 polypeptide	Atp1a2	17.6417	2.17621
1427312_at	76469	cardiomyopathy associated 5	Cmya5	17.602	10.7869
1417789_at	20292	chemokine (C-C motif) ligand 11	Ccl11	17.5944	21.9321
1418095_at	66106	small muscle protein, X-linked	Smpx	17.5665	10.4036
1424067_at	15894	intercellular adhesion molecule 1	Icam1	17.4612	9.37628
1418990_at	66607	membrane-spanning 4-domains, subfamily A, member 4D	Ms4a4d	17.4163	19.7102
1422557_s_at;1451612_at	17748	metallothionein 1	Mt1	17.1966	3.59848
1449106_at	14778	glutathione peroxidase 3	Gpx3	17.1084	5.22046
1448394_at	17906	myosin, light polypeptide 2, regulatory, cardiac, slow	Myl2	17.1079	6.61049
1422411_s_at	100499478 /// 13586 /// 13587 /// 503845 /// 53876	cDNA sequence BC151093 /// eosinophil-associated, ribonuclease A family, member 1 /// eosinophil-associated, ribonuclease A family, member 12 /// eosinophil-associated, ribonuclease A family, member 2 /// eosinophil-associated, ribonuclease A family, member 3	BC151093 /// Ear1 /// Ear12 /// Ear2 /// Ear3	17.0539	9.0621
1424542_at	20198	S100 calcium binding protein A4	S100a4	16.9395	10.1719
1425519_a_at	16149	CD74 antigen (invariant polypeptide of major histocompatibility complex, class II antigen-associated)	Cd74	16.9102	11.8127
1422598_at	12372	calsequestrin 1	Casq1	16.8465	11.0854
1448529_at	21824	thrombomodulin	Thbd	16.7616	5.44377
1416066_at	12527	CD9 antigen	Cd9	16.7182	4.92269
1416625_at	12258	serine (or cysteine) peptidase inhibitor, clade G, member 1	Serping1	16.6366	4.78749
1423166_at;1450883_a_at;1450884_at	12491	CD36 antigen	Cd36	16.5719	7.79758
1419042_at;1419043_a_at	60440	interferon inducible GTPase 1	Iigp1	16.4804	8.12949
1420664_s_at	19124	protein C receptor, endothelial	Procr	16.2089	13.0223
1419569_a_at	57444	interferon-stimulated protein	Isg20	16.1721	12.794
1415960_at	17523	myeloperoxidase	Mpo	16.0422	31.637
1451340_at	214855	AT rich interactive domain 5A (MRF1-like)	Arid5a	15.7979	4.49878
1421854_at;1421855_at	14190	fibrinogen-like protein 2	Fgl2	15.7516	9.35899
1431843_a_at;1458299_s_at	18037	nuclear factor of kappa light polypeptide gene enhancer in B-cells inhibitor, epsilon	Nfkbie	15.4948	5.43317
1418199_at	93966	hemogen	Hemgn	15.4214	54.9417
1422873_at	19074	proteoglycan 2, bone marrow	Prg2	15.3787	12.8606
1453022_at	68453	GPI-anchored HDL-binding protein 1	Gpihbp1	15.2856	8.52411
1450783_at	15957	interferon-induced protein with tetratricopeptide repeats 1	Ifit1	15.2218	13.0348
1422264_s_at;1428288_at;1428289_at;1436763_a_at;1436952_at;1452723_at;1456341_a_at	16601	Kruppel-like factor 9	Klf9	15.1395	4.72524
1417494_a_at;1417495_x_at;1417496_at;1417497_at;1441326_at;1448734_at;1448735_at;1455393_at	12870	ceruloplasmin	Cp	15.0325	2.64153
1420558_at;1440173_x_at;1449906_at	20344	selectin, platelet	Selp	14.9648	5.1343
1449184_at	21946	peptidoglycan recognition protein 1	Pglyrp1	14.9644	8.11623
1451527_at	76477	procollagen C-endopeptidase enhancer 2	Pcolce2	14.8916	13.6964
1451644_a_at	110557 /// 436493 /// 68395	MHC class I like protein GS10 /// histocompatibility 2, Q region locus 6 /// histocompatibility 2, Q region locus 6-like	H2-gs10 /// H2-Q6 /// LOC68395	14.8289	7.68165
1417163_at;1417164_at	63953	dual specificity phosphatase 10	Dusp10	14.7735	5.0918
1456288_at;1458458_at	327978	schlafen 5	Slfn5	14.6892	11.8569
1436530_at	100034251	predicted gene 11428	Gm11428	14.6127	7.10292
1421425_a_at;1450243_a_at	53901	regulator of calcineurin 2	Rcan2	14.5081	2.60365
1449398_at	66211	ribosomal protein L3-like	Rpl3l	14.4332	6.60102
1436665_a_at	108075	latent transforming growth factor beta binding protein 4	Ltbp4	14.3826	2.03466
1427520_a_at;1427867_at;1427868_x_at;1452465_at	17879	myosin, heavy polypeptide 1, skeletal muscle, adult;Myosin, heavy polypeptide 1, skeletal muscle, adult	Myh1	14.2202	6.30646
1451675_a_at	11656	aminolevulinic acid synthase 2, erythroid	Alas2	14.2053	12.2445
1434722_at	229665	adenosine monophosphate deaminase 1	Ampd1	14.098	13.6508
1448788_at	17470	CD200 antigen	Cd200	13.8794	13.6812
1455197_at	223881	Rho family GTPase 1	Rnd1	13.8457	5.91951
1418296_at	18301	FXYD domain-containing ion transport regulator 5	Fxyd5	13.7224	17.6918
1420904_at;1420905_at	16172	interleukin 17 receptor A	Il17ra	13.4587	4.12674
1457035_at	226691	expressed sequence AI607873	AI607873	13.4335	10.7931
1419674_a_at;1435943_at	13479	dipeptidase 1 (renal)	Dpep1	13.4045	10.3948
1418788_at	21687	endothelial-specific receptor tyrosine kinase	Tek	13.3962	4.18974
1449077_at	170812	alpha hemoglobin stabilizing protein	Ahsp	13.3729	90.3977
1418616_at	17135	v-maf musculoaponeurotic fibrosarcoma oncogene family, protein K (avian)	Mafk	13.3004	4.12908
1429399_at	67664	ring finger protein 125	Rnf125	13.2793	10.5944
1452463_x_at	384419	predicted gene 10883	Gm10883	13.1687	10.5147
1448613_at	13601	extracellular matrix protein 1	Ecm1	13.1225	13.4986
1452956_a_at;1454757_s_at	52668	interferon, alpha-inducible protein 27 like 1	Ifi27l1	13.034	2.56683
1431281_at	68701	dysferlin interacting protein 1	Dysfip1	12.8546	5.88354
1426278_at	76933	interferon, alpha-inducible protein 27 like 2A	Ifi27l2a	12.8374	9.02677
1418901_at;1427844_a_at	12608	CCAAT/enhancer binding protein (C/EBP), beta	Cebpb	12.8107	4.13368
1417009_at	50909	complement component 1, r subcomponent A	C1ra	12.8073	6.6744
1421129_a_at;1450124_a_at	53313	ATPase, Ca++ transporting, ubiquitous	Atp2a3	12.7993	5.39279
1419942_at;1425351_at;1426875_s_at;1451680_at	76650	Sulfiredoxin 1 homolog (S. cerevisiae);sulfiredoxin 1 homolog (S. cerevisiae)	Srxn1	12.7512	11.0905
1431261_at;1439505_at;1456873_at;1458381_at	224796	chloride intracellular channel 5	Clic5	12.7119	7.60887
1451382_at	69065	ChaC, cation transport regulator-like 1 (E. coli)	Chac1	12.7014	10.9663
1416464_at;1431743_a_at;1434502_x_at	20533	solute carrier family 4 (anion exchanger), member 1	Slc4a1	12.6625	33.2929
1428183_at	78321	ankyrin repeat domain 23	Ankrd23	12.619	8.45989
1421375_a_at	20200	S100 calcium binding protein A6 (calcyclin)	S100a6	12.5858	5.24534
1438097_at	19332	RAB20, member RAS oncogene family	Rab20	12.3922	6.26318
1418892_at	80837	ras homolog gene family, member J	Rhoj	12.3225	2.88736
1448325_at	17872	protein phosphatase 1, regulatory (inhibitor) subunit 15A	Ppp1r15a	12.0964	6.62126
1419647_a_at	15937	immediate early response 3	Ier3	12.0912	3.68201
1423135_at	21838	thymus cell antigen 1, theta	Thy1	12.0422	12.748
1416273_at;1438855_x_at;1457918_at	21928	tumor necrosis factor, alpha-induced protein 2;Tumor necrosis factor, alpha-induced protein 2	Tnfaip2	11.9687	6.75662
1421374_a_at	56188	FXYD domain-containing ion transport regulator 1	Fxyd1	11.9285	4.68749
1428663_at;1429029_at	74442	sphingomyelin synthase 2	Sgms2	11.8842	4.12663
1417266_at;1420249_s_at	20305	chemokine (C-C motif) ligand 6	Ccl6	11.8538	6.56276
1422562_at	56437	Ras-related associated with diabetes	Rrad	11.803	5.80097
1427865_at	100503322 /// 100503686	hypothetical LOC100503322 /// hypothetical LOC100503686	LOC100503322 /// LOC100503686	11.6825	3.34614
1423016_a_at;1425643_at	14934	glycophorin A	Gypa	11.6481	18.0882
1418936_at	17133	v-maf musculoaponeurotic fibrosarcoma oncogene family, protein F (avian)	Maff	11.6158	2.44307
1417466_at;1420940_x_at;1420941_at;1420942_s_at	19737	regulator of G-protein signaling 5	Rgs5	11.5838	9.69274
1442033_at	239126	C1q and tumor necrosis factor related protein 9	C1qtnf9	11.5027	7.88704
1421287_a_at	18613	platelet/endothelial cell adhesion molecule 1	Pecam1	11.4525	9.55342
1449383_at	11565	adenylosuccinate synthetase like 1	Adssl1	11.4406	15.8987
1440865_at	213002	interferon induced transmembrane protein 6	Ifitm6	11.2507	9.35435
1423754_at	66141	interferon induced transmembrane protein 3	Ifitm3	11.0703	2.7441
1440225_at;1440830_at	224792	G protein-coupled receptor 116	Gpr116	11.019	8.75739
1434350_at	215418	cysteine-serine-rich nuclear protein 1	Csrnp1	10.987	4.86789
1416041_at	20393	serum/glucocorticoid regulated kinase 1	Sgk1	10.969	10.04
1452590_a_at;1458659_at	100039246 /// 211623	predicted gene 10393 /// placenta specific 9	Gm10393 /// Plac9	10.8873	2.39467
1431610_at	77103	RIKEN cDNA 5330439A09 gene	5330439A09Rik	10.8188	8.44245
1454086_a_at	16909	LIM domain only 2	Lmo2	10.7986	16.9973
1418062_at	13628	eukaryotic translation elongation factor 1 alpha 2	Eef1a2	10.7621	8.40977
1445597_s_at;1451611_at	225845	phospholipase A2, group XVI	Pla2g16	10.7032	3.39973
1421486_at;1436329_at	13655	early growth response 3	Egr3	10.6959	2.88723
1437270_a_at;1437271_at;1450262_at	56708	cardiotrophin-like cytokine factor 1	Clcf1	10.6954	14.8164
1429184_at	74558	GTPase, very large interferon inducible 1	Gvin1	10.6908	7.47862
1417162_at	69660	transmembrane BAX inhibitor motif containing 1	Tmbim1	10.6725	2.0426
1454646_at	216198	t-complex 11 (mouse) like 2	Tcp11l2	10.652	4.85142
1427932_s_at	319269 /// 319443 /// 71719 /// 71739	RIKEN cDNA 1200003I10 gene /// RIKEN cDNA 1200015M12 gene /// RIKEN cDNA A130040M12 gene /// RIKEN cDNA E430024C06 gene	1200003I10Rik /// 1200015M12Rik /// A130040M12Rik /// E430024C06Rik	10.6477	6.02395
1416749_at;1438251_x_at	56213	HtrA serine peptidase 1	Htra1	10.4514	2.26205
1417025_at	14969	histocompatibility 2, class II antigen E beta	H2-Eb1	10.4427	6.72518
1425829_a_at;1460197_a_at	117167	STEAP family member 4	Steap4	10.4208	4.53128
1419703_at;1425984_at	53867	collagen, type V, alpha 3	Col5a3	10.4202	2.7715
1448752_at	12349	carbonic anhydrase 2	Car2	10.3911	16.4235
1416752_at;1433783_at;1451999_at	24131	LIM domain binding 3	Ldb3	10.3118	4.19718
1420583_a_at;1424034_at;1424035_at;1436325_at;1436326_at;1441085_at;1455165_at;1458129_at	19883	RAR-related orphan receptor alpha	Rora	10.2996	2.65921
1422047_at;1433956_at	12562	cadherin 5	Cdh5	10.273	10.8016
1418373_at	56012	phosphoglycerate mutase 2	Pgam2	10.19	10.5343
1423405_at;1450974_at	110595	tissue inhibitor of metalloproteinase 4	Timp4	10.1329	4.91282
1448471_a_at	13024	cytotoxic T lymphocyte-associated protein 2 alpha	Ctla2a	10.1074	6.39632
1448377_at	20568	secretory leukocyte peptidase inhibitor	Slpi	10.0968	4.79221
1416889_at;1438608_at;1438609_x_at	21953	troponin I, skeletal, fast 2	Tnni2	10.0364	3.36205
1436996_x_at;1439426_x_at;1450822_at	17110	lysozyme 1	Lyz1	10.0276	6.70563
1427486_at;1436367_at;1453908_at	19263	protein tyrosine phosphatase, receptor type, B	Ptprb	10.0269	5.46037
1417283_at;1441952_x_at	23936	Ly6/neurotoxin 1	Lynx1	10.0082	3.03508
1441228_at	381823	apolipoprotein L domain containing 1	Apold1	9.98868	6.61614
1424942_a_at	17869	myelocytomatosis oncogene	Myc	9.97162	3.66683
1417951_at	13808	enolase 3, beta muscle	Eno3	9.95104	8.95768
1454755_at	233011	inositol 1,4,5-trisphosphate 3-kinase C	Itpkc	9.90517	4.63441
1417785_at	85031	phospholipase A1 member A	Pla1a	9.82867	9.29569
1448890_at	16598	Kruppel-like factor 2 (lung)	Klf2	9.80831	7.44782
1422134_at	14282	FBJ osteosarcoma oncogene B	Fosb	9.7365	2.26387
1423153_x_at;1450876_at	12628	complement component factor h	Cfh	9.72416	6.56236
1423584_at;1423585_at;1437804_at	29817	insulin-like growth factor binding protein 7;Insulin-like growth factor binding protein 7	Igfbp7	9.70711	3.11802
1434008_at	399548	sodium channel, type IV, beta	Scn4b	9.6843	7.79401
1449254_at	20750	secreted phosphoprotein 1	Spp1	9.66695	16.8378
1419435_at	11761	aldehyde oxidase 1	Aox1	9.65676	3.80873
1419039_at;1419040_at	56448	cytochrome P450, family 2, subfamily d, polypeptide 22	Cyp2d22	9.6363	2.94102
1460251_at	14102	Fas (TNF receptor superfamily member 6)	Fas	9.62534	5.3252
1420394_s_at	14727 /// 14728	glycoprotein 49 A /// leukocyte immunoglobulin-like receptor, subfamily B, member 4	Gp49a /// Lilrb4	9.59973	6.88763
1418738_at	20266	sodium channel, voltage-gated, type I, beta	Scn1b	9.56966	7.4177
1419874_x_at;1427638_at;1439163_at	235320	zinc finger and BTB domain containing 16	Zbtb16	9.56591	3.40678
1417464_at	21925	troponin C2, fast	Tnnc2	9.56263	2.65723
1420458_at	93670	tachykinin 4	Tac4	9.5488	3.4021
1419684_at	20307	chemokine (C-C motif) ligand 8	Ccl8	9.54667	7.86336
1418753_at	14584	glutamine fructose-6-phosphate transaminase 2	Gfpt2	9.53061	10.2731
1418094_s_at;1448949_at	12351	carbonic anhydrase 4	Car4	9.48825	6.25897
1421073_a_at;1424208_at	19219	prostaglandin E receptor 4 (subtype EP4)	Ptger4	9.4667	5.6646
1444112_at	545539	predicted gene 15417	Gm15417	9.46491	3.59174
1418480_at	57349	pro-platelet basic protein	Ppbp	9.46121	10.2965
1416250_at;1448272_at	12227	B-cell translocation gene 2, anti-proliferative	Btg2	9.3985	2.4629
1419312_at	11937	ATPase, Ca++ transporting, cardiac muscle, fast twitch 1	Atp2a1	9.37886	6.54911
1417960_at	12877	cytoplasmic polyadenylation element binding protein 1	Cpeb1	9.36274	3.17042
1416326_at	12925	cysteine-rich protein 1 (intestinal)	Crip1	9.35478	2.31308
1429682_at;1448021_at	74645	family with sequence similarity 46, member C	Fam46c	9.32787	5.33248
1449556_at	100505163 /// 15040 /// 667803	RIKEN cDNA C920025E04 gene /// histocompatibility 2, T region locus 23 /// h-2 class I histocompatibility antigen, D-37 alpha chain-like	C920025E04Rik /// H2-T23 /// LOC100505163	9.32727	4.32498
1421802_at	13586	eosinophil-associated, ribonuclease A family, member 1	Ear1	9.27014	7.99347
1452521_a_at	18793	plasminogen activator, urokinase receptor	Plaur	9.26228	4.52373
1420442_at	12292	calcium channel, voltage-dependent, L type, alpha 1S subunit	Cacna1s	9.15338	8.87353
1450468_at;1460306_at	17926	myocilin	Myoc	9.1373	6.87862
1416067_at	15982	interferon-related developmental regulator 1	Ifrd1	9.13529	2.57894
1423903_at;1423904_a_at;1423905_at;1429848_at;1445149_at;1450295_s_at;1451160_s_at	52118	poliovirus receptor;Poliovirus receptor	Pvr	9.13247	2.60044
1440452_at;1441224_at;1441542_at	13497	dystrophin related protein 2	Drp2	9.12952	2.32396
1422567_at;1454942_at	63913	family with sequence similarity 129, member A	Fam129a	9.10786	2.60725
1450678_at	16414	integrin beta 2	Itgb2	9.10152	4.48885
1417856_at	19698	avian reticuloendotheliosis viral (v-rel) oncogene related B	Relb	9.07788	2.33955
1450586_at	12061	bradykinin receptor, beta 1	Bdkrb1	9.0734	6.52288
1421008_at;1421009_at;1436058_at	58185	radical S-adenosyl methionine domain containing 2	Rsad2	9.02954	4.38622
1420502_at	20229	spermidine/spermine N1-acetyl transferase 1	Sat1	9.02458	5.68947
1448618_at;1456586_x_at	78388	major vault protein	Mvp	8.9816	2.57727
1427034_at;1451911_a_at	11421	angiotensin I converting enzyme (peptidyl-dipeptidase A) 1	Ace	8.97211	6.17319
1417168_a_at;1417169_at	53376	ubiquitin specific peptidase 2	Usp2	8.95736	3.22773
1437486_at	232431	G protein-coupled receptor, family C, group 5, member A	Gprc5a	8.87476	4.34802
1425336_x_at;1427746_x_at;1450534_x_at;1451593_at	14972	histocompatibility 2, K1, K region;Histocompatibility 2, K1, K region	H2-K1	8.7668	3.84192
1423768_at	54445	unc-93 homolog B1 (C. elegans)	Unc93b1	8.73487	4.51966
1416714_at;1448452_at	15900	interferon regulatory factor 8	Irf8	8.68856	5.84444
1422943_a_at;1425964_x_at	15507	heat shock protein 1	Hspb1	8.65279	7.09448
1453059_at	69642	RIKEN cDNA 2310046A06 gene	2310046A06Rik	8.6378	3.68404
1416072_at	12490	CD34 antigen	Cd34	8.62849	2.14493
1424880_at;1424881_at	211770	tribbles homolog 1 (Drosophila)	Trib1	8.54994	6.07466
1435290_x_at;1438858_x_at;1443783_x_at;1452431_s_at	14960	histocompatibility 2, class II antigen A, alpha	H2-Aa	8.52041	6.72465
1421079_at;1421080_at;1438796_at	18124	nuclear receptor subfamily 4, group A, member 3	Nr4a3	8.49835	4.63748
1448069_at;1450958_at	17112	transmembrane 4 superfamily member 1	Tm4sf1	8.43795	6.70748
1453228_at;1457780_at	74732	syntaxin 11	Stx11	8.42028	2.16336
1438676_at	100702	macrophage activation 2 like	Mpa2l	8.40733	5.47559
1417714_x_at;1428361_x_at;1452757_s_at	110257 /// 15122	hemoglobin alpha, adult chain 1 /// hemoglobin alpha, adult chain 2	Hba-a1 /// Hba-a2	8.3949	7.66908
1451932_a_at	229595	ADAMTS-like 4	Adamtsl4	8.27643	2.82915
1434354_at	109731	monoamine oxidase B	Maob	8.25858	2.20743
1434484_at	66107	RIKEN cDNA 1100001G20 gene	1100001G20Rik	8.21336	8.35445
1416811_s_at	13024 /// 13025	cytotoxic T lymphocyte-associated protein 2 alpha /// cytotoxic T lymphocyte-associated protein 2 beta	Ctla2a /// Ctla2b	8.19952	7.99352
1430119_at	100039091 /// 68655	fibronectin type III domain containing 1 /// fibronectin type III domain-containing protein 1-like	Fndc1 /// LOC100039091	8.17459	2.50004
1418265_s_at	16363	interferon regulatory factor 2	Irf2	8.11627	2.09871
1428896_at	68797	platelet-derived growth factor receptor-like	Pdgfrl	8.11576	2.00805
1417607_at;1457633_x_at	12862	cytochrome c oxidase, subunit VI a, polypeptide 2	Cox6a2	8.09144	3.12714
1449396_at	11754	amine oxidase, copper containing 3	Aoc3	8.04747	3.53414
1426731_at;1426732_at	13346	desmin	Des	8.02565	3.19246
1422026_at;1453839_a_at	74116	peptidase inhibitor 16	Pi16	8.02341	5.70122
1446734_at	97136	expressed sequence C77438	C77438	8.01135	6.23749
1420760_s_at;1423413_at;1450976_at;1450977_s_at;1456174_x_at	17988	N-myc downstream regulated gene 1	Ndrg1	8.00934	2.09129
1417141_at	16145	interferon gamma induced GTPase	Igtp	7.95463	4.5569
1418762_at;1443906_at;1460242_at	13136	CD55 antigen	Cd55	7.9523	5.22002
1418704_at	20196	S100 calcium binding protein A13	S100a13	7.94047	4.50768
1416619_at;1448407_at	74048	RIKEN cDNA 4632428N05 gene	4632428N05Rik	7.92231	2.63186
1448507_at	98363	EF hand domain containing 1	Efhd1	7.91807	4.67776
1422115_a_at	14256 /// 22121	FMS-like tyrosine kinase 3 ligand /// ribosomal protein L13A	Flt3l /// Rpl13a	7.91439	6.95449
1452595_at;1455965_at	240913	a disintegrin-like and metallopeptidase (reprolysin type) with thrombospondin type 1 motif, 4	Adamts4	7.89568	2.25312
1425649_at;1427035_at;1438490_at;1457770_at	213053	solute carrier family 39 (zinc transporter), member 14	Slc39a14	7.86806	9.57565
1427345_a_at	20887	sulfotransferase family 1A, phenol-preferring, member 1	Sult1a1	7.8445	6.94434
1424524_at	71712	DNA-damage regulated autophagy modulator 1	Dram1	7.77929	2.94088
1421359_at;1436359_at	19713	ret proto-oncogene	Ret	7.74791	4.0059
1424968_at	72361	carboxylesterase 2G	Ces2g	7.6843	5.11838
1448380_at	19039	lectin, galactoside-binding, soluble, 3 binding protein	Lgals3bp	7.56838	11.1808
1421818_at;1450381_a_at	12053	B-cell leukemia/lymphoma 6	Bcl6	7.5509	3.24293
1416897_at	80285	poly (ADP-ribose) polymerase family, member 9	Parp9	7.54303	2.56947
1449399_a_at	16176	interleukin 1 beta	Il1b	7.51362	5.103
1440927_x_at;1457307_at	328563	apolipoprotein L 11b	Apol11b	7.46339	6.58268
1416069_at;1430634_a_at;1437759_at	56421	phosphofructokinase, platelet;Phosphofructokinase, platelet	Pfkp	7.46266	3.9723
1425545_x_at;1425614_x_at;1426324_at;1427726_at;1450170_x_at;1451683_x_at;1451784_x_at;1451934_at;1452544_x_at	14964	histocompatibility 2, D region locus 1	H2-D1	7.44575	2.88703
1447520_at;1448550_at	16803	lipopolysaccharide binding protein	Lbp	7.42186	4.6258
1422788_at	58207	solute carrier family 43, member 3	Slc43a3	7.37659	5.11285
1452506_a_at;1453784_at	67444	integrin-linked kinase-associated serine/threonine phosphatase 2C	Ilkap	7.35688	3.99352
1453898_at	69564	integrin beta 1 binding protein 3	Itgb1bp3	7.32907	5.15757
1422868_s_at;1435748_at;1435749_at	14544	guanine deaminase	Gda	7.31246	3.92379
1418509_at	12409	carbonyl reductase 2	Cbr2	7.28772	4.98782
1418591_at;1418592_at;1434196_at	58233	DnaJ (Hsp40) homolog, subfamily A, member 4	Dnaja4	7.28578	4.838
1449880_s_at	12095 /// 12096 /// 12097	bone gamma carboxyglutamate protein /// bone gamma-carboxyglutamate protein, related sequence 1 /// bone gamma-carboxyglutamate protein 2	Bglap /// Bglap-rs1 /// Bglap2	7.27988	6.6668
1430738_at;1450365_at	170947	myozenin 3	Myoz3	7.25335	6.14284
1416416_x_at;1425626_at;1425627_x_at;1448330_at	14862	glutathione S-transferase, mu 1	Gstm1	7.24337	4.65315
1449168_a_at	11641 /// 242481	A kinase (PRKA) anchor protein 2 /// paralemmin 2	Akap2 /// Palm2	7.21144	3.44862
1425477_x_at;1450648_s_at;1451721_a_at	14961	histocompatibility 2, class II antigen A, beta 1	H2-Ab1	7.17769	7.14633
1435208_at;1439825_at	209200	deltex 3-like (Drosophila)	Dtx3l	7.11378	2.19299
1417262_at;1417263_at	19225	prostaglandin-endoperoxide synthase 2	Ptgs2	7.08262	8.42488
1416505_at	15370	nuclear receptor subfamily 4, group A, member 1	Nr4a1	7.01455	2.53179
1428562_at	100042498	RIKEN cDNA 2210403K04 gene	2210403K04Rik	7.00859	2.4635
1433699_at;1450829_at	21929	tumor necrosis factor, alpha-induced protein 3	Tnfaip3	7.00226	2.05213
1460356_at	69524	endothelial cell-specific adhesion molecule	Esam	6.96221	4.46734
1444511_at;1460565_at	98396	solute carrier family 41, member 1	Slc41a1	6.927	2.4545
1453196_a_at	23962	2'-5' oligoadenylate synthetase-like 2	Oasl2	6.92046	6.98346
1416978_at	14132	Fc receptor, IgG, alpha chain transporter	Fcgrt	6.91495	2.41568
1450696_at	16912	proteasome (prosome, macropain) subunit, beta type 9 (large multifunctional peptidase 2)	Psmb9	6.90182	7.75916
1450639_at	269346 /// 381417	predicted gene 14085 /// solute carrier family 28 (sodium-coupled nucleoside transporter), member 2	Gm14085 /// Slc28a2	6.8859	4.91543
1417184_s_at	100503605 /// 15129 /// 15130	hemoglobin, beta adult major chain /// hemoglobin, beta adult minor chain /// hemoglobin subunit beta-1-like	Hbb-b1 /// Hbb-b2 /// LOC100503605	6.88114	3.12781
1429018_at	100039781	histidine rich carboxyl terminus 1	Hrct1	6.8286	3.49474
1418243_at	14133	ficolin A	Fcna	6.82383	4.59272
1443575_at	381792	RIKEN cDNA 2310040G24 gene	2310040G24Rik	6.81957	4.27537
1429235_at;1429236_at	78754	UDP-N-acetyl-alpha-D-galactosamine:polypeptide N-acetylgalactosaminyltransferase-like 2	Galntl2	6.79645	4.0806
1419100_at	20716	serine (or cysteine) peptidase inhibitor, clade A, member 3N	Serpina3n	6.78207	2.72529
1418021_at	12268	complement component 4B (Childo blood group)	C4b	6.76872	3.43529
1418951_at;1418952_at	378431	taxilin beta	Txlnb	6.72582	8.28609
1417394_at;1417395_at	16600	Kruppel-like factor 4 (gut)	Klf4	6.71349	6.91192
1417256_at	17386	matrix metallopeptidase 13	Mmp13	6.70518	5.35877
1428720_s_at	110786 /// 110787 /// 70018	RIKEN cDNA 2010309G21 gene /// immunoglobulin lambda chain, constant region 2 /// immunoglobulin lambda chain, constant region 3	2010309G21Rik /// Igl-C2 /// Igl-C3	6.68532	4.53587
1452913_at	66425	Purkinje cell protein 4-like 1	Pcp4l1	6.66597	6.38453
1417268_at	12475	CD14 antigen	Cd14	6.65667	7.19448
1422931_at;1437247_at	14284	fos-like antigen 2	Fosl2	6.6526	2.70474
1460218_at	23833	CD52 antigen	Cd52	6.64764	7.53184
1450627_at	11732	progressive ankylosis	Ank	6.64679	3.57251
1418697_at	21743	indolethylamine N-methyltransferase	Inmt	6.64377	6.73904
1425451_s_at	104183 /// 12655	chitinase 3-like 3 /// chitinase 3-like 4	Chi3l3 /// Chi3l4	6.61077	5.23795
1426206_at	74144	roundabout homolog 4 (Drosophila)	Robo4	6.59899	7.75722
1420590_at	15116	hyaluronan synthase1	Has1	6.59314	3.58235
1416958_at;1416959_at;1457250_x_at	353187	nuclear receptor subfamily 1, group D, member 2;Nuclear receptor subfamily 1, group D, member 2	Nr1d2	6.58907	2.76822
1417396_at;1448688_at	27205	podocalyxin-like	Podxl	6.5806	4.28208
1453557_at	75255	RIKEN cDNA 4930562F07 gene	4930562F07Rik	6.5763	3.84569
1448416_at	17313	matrix Gla protein	Mgp	6.55715	4.25522
1418186_at	14871	glutathione S-transferase, theta 1	Gstt1	6.54169	2.07197
1455466_at	243277	G protein-coupled receptor 133	Gpr133	6.53263	5.50856
1451031_at	20379	secreted frizzled-related protein 4	Sfrp4	6.52815	3.19121
1418392_a_at	55932	guanylate binding protein 3	Gbp3	6.49364	3.47674
1418476_at	12931	cytokine receptor-like factor 1	Crlf1	6.47707	3.42325
1435137_s_at	319269 /// 319443 /// 71739	RIKEN cDNA 1200015M12 gene /// RIKEN cDNA A130040M12 gene /// RIKEN cDNA E430024C06 gene	1200015M12Rik /// A130040M12Rik /// E430024C06Rik	6.4699	3.90854
1416600_a_at;1416601_a_at	54720	regulator of calcineurin 1	Rcan1	6.46416	4.63133
1449388_at	21828	thrombospondin 4	Thbs4	6.43791	4.13245
1431591_s_at	100038882 /// 677168	predicted gene 9706 /// ISG15 ubiquitin-like modifier	Gm9706 /// Isg15	6.43296	6.43698
1427736_a_at	54199	chemokine (C-C motif) receptor-like 2	Ccrl2	6.42151	3.48242
1458455_at	223513	actin-binding Rho activating protein	Abra	6.41526	4.05516
1418626_a_at;1437458_x_at;1437689_x_at;1454849_x_at	12759	clusterin	Clu	6.39557	4.65875
1439332_at;1444139_at;1451751_at	73284	DNA-damage-inducible transcript 4-like	Ddit4l	6.39455	8.15458
1419300_at;1440926_at;1451756_at;1454037_a_at	14254	FMS-like tyrosine kinase 1	Flt1	6.35989	5.78856
1417172_at	56791	ubiquitin-conjugating enzyme E2L 6	Ube2l6	6.35907	5.37708
1448995_at	56744	platelet factor 4	Pf4	6.3541	2.49845
1435084_at	320117	RIKEN cDNA C730049O14 gene	C730049O14Rik	6.33915	4.52354
1429071_at	109264	malic enzyme 3, NADP(+)-dependent, mitochondrial	Me3	6.32188	2.04583
1425582_a_at	59308	endomucin	Emcn	6.31759	9.20714
1435436_at;1449888_at	13819	endothelial PAS domain protein 1	Epas1	6.30474	12.31
1419536_a_at	19697	v-rel reticuloendotheliosis viral oncogene homolog A (avian)	Rela	6.29455	3.10169
1427943_at	75572	acylphosphatase 2, muscle type	Acyp2	6.29114	2.65713
1451475_at	67784	plexin D1	Plxnd1	6.28243	8.12657
1419589_at;1441907_s_at;1441908_x_at;1449521_at;1456046_at	17064	CD93 antigen	Cd93	6.26576	3.73204
1417220_at	14085	fumarylacetoacetate hydrolase	Fah	6.26512	3.88995
1423551_at;1431824_at;1434115_at;1454015_a_at	12554	cadherin 13	Cdh13	6.25511	2.0897
1418058_at;1418059_at	170757	EGF, latrophilin seven transmembrane domain containing 1	Eltd1	6.25053	4.82007
1435454_a_at	229003	cDNA sequence BC006779	BC006779	6.16555	3.58987
1424617_at;1445897_s_at;1459151_x_at	70110	interferon-induced protein 35	Ifi35	6.12377	2.07934
1418982_at	12606	CCAAT/enhancer binding protein (C/EBP), alpha	Cebpa	6.12024	3.57004
1418848_at;1418849_x_at	11832	aquaporin 7	Aqp7	6.10883	5.35117
1431045_at;1454806_at	76820	family with sequence similarity 49, member A	Fam49a	6.10279	2.31035
1419791_at;1441454_at;1452977_at;1454289_at;1457710_at	320799	Zinc fingers and homeoboxes 3;zinc fingers and homeoboxes 3	Zhx3	6.09403	3.08719
1425837_a_at	12457	CCR4 carbon catabolite repression 4-like (S. cerevisiae)	Ccrn4l	6.07516	3.09092
1419518_at;1446771_at	53857	tubulin, alpha 8	Tuba8	6.05718	3.56083
1460318_at	13009	cysteine and glycine-rich protein 3	Csrp3	6.03845	6.05301
1428487_s_at;1460510_a_at	67876	coenzyme Q10 homolog B (S. cerevisiae)	Coq10b	6.02687	3.13492
1421632_at	140493	potassium intermediate/small conductance calcium-activated channel, subfamily N, member 3	Kcnn3	6.02664	2.46687
1422864_at;1422865_at;1427650_a_at;1440878_at;1452530_a_at;1452531_at	12394	runt related transcription factor 1	Runx1	6.01308	3.79869
1435701_at;1452019_at	224405	cysteine and tyrosine-rich protein 1	Cyyr1	6.00917	4.41871
1426276_at	71586	interferon induced with helicase C domain 1	Ifih1	5.96234	2.15427
1428899_at	381339	transmembrane protein 182	Tmem182	5.95489	3.18054
1417290_at	76905	leucine-rich alpha-2-glycoprotein 1	Lrg1	5.94697	3.59461
1417421_at;1419814_s_at	20193	S100 calcium binding protein A1	S100a1	5.93818	5.03627
1449901_a_at	53608	mitogen-activated protein kinase kinase kinase 6	Map3k6	5.92698	4.51822
1416178_a_at	27276	pleckstrin homology domain containing, family B (evectins) member 1	Plekhb1	5.90802	5.62141
1417406_at	55942	SERTA domain containing 1	Sertad1	5.90048	2.06133
1420276_x_at;1437123_at;1439518_at;1456768_a_at	105450	multimerin 2	Mmrn2	5.89968	4.63082
1419185_a_at	58805	MLX interacting protein-like	Mlxipl	5.89795	3.63189
1422420_at;1451203_at	17189	Myoglobin;myoglobin	Mb	5.88084	3.37146
1421136_at;1438696_at;1441923_s_at;1441924_x_at	13616	endothelin 3	Edn3	5.86698	2.10132
1417500_a_at;1426004_a_at;1433428_x_at;1437277_x_at;1438942_x_at;1455900_x_at	21817	transglutaminase 2, C polypeptide	Tgm2	5.85939	3.58348
1460603_at	209086	sterile alpha motif domain containing 9-like	Samd9l	5.84324	3.6541
1418769_at	59006	myozenin 2	Myoz2	5.83477	2.93194
1452651_a_at	17901	myosin, light polypeptide 1	Myl1	5.82939	3.80322
1421657_a_at;1429177_x_at	20671	SRY-box containing gene 17	Sox17	5.82828	6.06625
1423571_at	13609	sphingosine-1-phosphate receptor 1	S1pr1	5.8132	4.58337
1418250_at;1450358_at	80981	ADP-ribosylation factor-like 4D	Arl4d	5.78492	4.09004
1420827_a_at;1450016_at;1450017_at	12450	cyclin G1	Ccng1	5.78037	4.48954
1428271_at;1449626_s_at	67131	acyl-Coenzyme A binding domain containing 4	Acbd4	5.757	2.56423
1416713_at	67971	tubulin polymerization-promoting protein family member 3	Tppp3	5.73946	2.51113
1433836_a_at;1433837_at	213393	RIKEN cDNA 8430408G22 gene	8430408G22Rik	5.73459	4.95482
1444504_at	68460	dehydrogenase/reductase (SDR family) member 7C	Dhrs7c	5.72188	5.94999
1422315_x_at;1425164_a_at	18682	phosphorylase kinase gamma 1	Phkg1	5.71919	5.52719
1422110_at;1435950_at	15460	hairless	Hr	5.7086	3.63009
1448881_at	15439	haptoglobin	Hp	5.70817	4.35664
1416194_at	13120	cytochrome P450, family 4, subfamily b, polypeptide 1	Cyp4b1	5.69583	4.14798
1421036_at;1421037_at	18143	neuronal PAS domain protein 2	Npas2	5.68331	3.35872
1424408_at	225341	LIM and senescent cell antigen like domains 2	Lims2	5.6808	4.1675
1442726_s_at	103846	expressed sequence AI845619	AI845619	5.66926	3.32008
1416295_a_at;1416296_at	16186	interleukin 2 receptor, gamma chain	Il2rg	5.64901	6.26426
1421812_at;1450378_at	21356	TAP binding protein	Tapbp	5.64436	2.78356
1429379_at;1453128_at	114332	lymphatic vessel endothelial hyaluronan receptor 1	Lyve1	5.62347	2.91822
1422603_at	58809	ribonuclease, RNase A family 4	Rnase4	5.61799	8.35298
1419594_at	13035	cathepsin G	Ctsg	5.61129	4.88523
1422924_at	21950	tumor necrosis factor (ligand) superfamily, member 9	Tnfsf9	5.60697	5.8311
1424683_at;1450505_a_at	66270	family with sequence similarity 134, member B	Fam134b	5.59903	3.53914
1421217_a_at	16859	lectin, galactose binding, soluble 9	Lgals9	5.54689	11.8892
1417109_at	94242	tubulointerstitial nephritis antigen-like 1	Tinagl1	5.5453	6.27723
1418126_at	20304	chemokine (C-C motif) ligand 5	Ccl5	5.53937	2.76096
1417110_at;1417111_at	17155	mannosidase 1, alpha	Man1a	5.50831	10.0162
1430802_at	15019	histocompatibility 2, Q region locus 8	H2-Q8	5.50088	5.13884
1450138_a_at	20719	serine (or cysteine) peptidase inhibitor, clade B, member 6a	Serpinb6a	5.4885	4.14708
1451755_a_at	11810	apolipoprotein B mRNA editing enzyme, catalytic polypeptide 1	Apobec1	5.48183	2.72669
1418365_at;1443814_x_at	13036	cathepsin H	Ctsh	5.48137	5.38697
1426501_a_at	211550	TRAF-interacting protein with forkhead-associated domain	Tifa	5.46517	4.37484
1418090_at	84094	plasmalemma vesicle associated protein	Plvap	5.45766	8.53136
1419508_at;1439273_at;1449485_at	19766	receptor (TNFRSF)-interacting serine-threonine kinase 1	Ripk1	5.45179	2.45973
1422190_at;1439902_at	12273	complement component 5a receptor 1	C5ar1	5.43508	4.83154
1432478_a_at;1435226_at	75234	ring finger protein 19B	Rnf19b	5.3895	6.00786
1417839_at	12741	claudin 5	Cldn5	5.36618	6.1227
1424509_at	68891	CD177 antigen	Cd177	5.35783	6.88807
1419605_at	17312	C-type lectin domain family 10, member A	Clec10a	5.35194	3.32848
1418092_s_at	106628	thyroid hormone receptor interactor 10	Trip10	5.35151	2.75862
1432273_a_at	13349	Duffy blood group, chemokine receptor	Darc	5.34963	3.53893
1419150_at	17878	myogenic factor 6	Myf6	5.34211	3.09157
1418949_at	23886	growth differentiation factor 15	Gdf15	5.33874	2.22419
1436528_at	107250	Kazal-type serine peptidase inhibitor domain 1	Kazald1	5.32801	2.9923
1452178_at	18810 /// 671535	poly (ADP-ribose) polymerase family, member 10 /// plectin	Parp10 /// Plec	5.32335	4.08112
1418448_at	20130	Harvey rat sarcoma oncogene, subgroup R	Rras	5.30164	2.65412
1425091_at;1428538_s_at;1437902_s_at	71660	retinoic acid receptor responder (tazarotene induced) 2	Rarres2	5.28789	2.19034
1422978_at;1436778_at;1436779_at	13058	cytochrome b-245, beta polypeptide	Cybb	5.2798	3.91751
1451006_at	22436	xanthine dehydrogenase	Xdh	5.26035	5.06974
1424906_at	217430	PQ loop repeat containing	Pqlc3	5.25928	4.26743
1424799_a_at;1429033_at	74375	golgi coiled coil 1	Gcc1	5.25146	2.06822
1417936_at;1448898_at	20308	chemokine (C-C motif) ligand 9	Ccl9	5.25076	4.29018
1417292_at	15953	interferon gamma inducible protein 47	Ifi47	5.22213	3.72627
1452707_at	70788	kelch-like 30 (Drosophila)	Klhl30	5.207	4.17048
1455396_at	54670	ATPase, class I, type 8B, member 1	Atp8b1	5.19343	2.42258
1453238_s_at	319269 /// 319443 /// 77570	RIKEN cDNA 3930401B19 gene /// RIKEN cDNA A130040M12 gene /// RIKEN cDNA E430024C06 gene	3930401B19Rik /// A130040M12Rik /// E430024C06Rik	5.18813	2.56753
1449135_at	20672	SRY-box containing gene 18	Sox18	5.17424	6.98396
1457696_at	280408	Rab interacting lysosomal protein	Rilp	5.17008	5.17824
1422123_s_at;1460682_s_at	26365 /// 26367	carcinoembryonic antigen-related cell adhesion molecule 1 /// carcinoembryonic antigen-related cell adhesion molecule 2	Ceacam1 /// Ceacam2	5.16469	3.98631
1416303_at;1416304_at	56722	LPS-induced TN factor	Litaf	5.16056	2.49065
1417522_at;1448747_at	67731	F-box protein 32	Fbxo32	5.15331	4.74668
1421413_a_at;1422861_s_at;1422862_at;1422863_s_at;1427475_a_at;1429783_at;1450786_x_at	56376	PDZ and LIM domain 5	Pdlim5	5.13366	4.97389
1455739_at	245190	predicted gene 4980	Gm4980	5.10545	3.18995
1426785_s_at;1431331_at;1450391_a_at;1453836_a_at	23945	monoglyceride lipase	Mgll	5.09955	3.00886
1451335_at	231507	placenta-specific 8	Plac8	5.08699	11.3703
1416953_at	14219	connective tissue growth factor	Ctgf	5.08619	12.2883
1423611_at	11647	alkaline phosphatase, liver/bone/kidney	Alpl	5.02848	3.20989
1425719_a_at	64685	N-myc (and STAT) interactor	Nmi	5.02824	2.05115
1416238_at	21846	tyrosine kinase with immunoglobulin-like and EGF-like domains 1	Tie1	5.02444	4.12145
1421322_a_at	16391	interferon regulatory factor 9	Irf9	5.01866	5.06876
1418187_at	54409	receptor (calcitonin) activity modifying protein 2	Ramp2	5.01353	3.48373
1425631_at;1433691_at	53412	protein phosphatase 1, regulatory (inhibitor) subunit 3C	Ppp1r3c	5.00775	7.92599
1437199_at	240672	dual specificity phosphatase 5	Dusp5	4.9998	4.53117
1416193_at	12346	carbonic anhydrase 1	Car1	4.99901	4.74123
1447803_x_at;1450355_a_at	12332	capping protein (actin filament), gelsolin-like	Capg	4.99678	4.14116
1434496_at	12795	polo-like kinase 3 (Drosophila)	Plk3	4.98177	3.0286
1420464_s_at	100038909 /// 18722 /// 18724 /// 18725 /// 18726 /// 18727 /// 18729 /// 18730 /// 18733 /// 675749	predicted pseudogene 10693 /// predicted gene 14548 /// leukocyte immunoglobulin-like receptor, subfamily A (with TM domain), member 6 /// leukocyte immunoglobulin-like receptor, subfamily B (with TM and ITIM domains), member 3 /// paired-Ig-like receptor A1 /// paired-Ig-like receptor A11 /// paired-Ig-like receptor A2 /// paired-Ig-like receptor A4 /// paired-Ig-like receptor A6 /// paired-Ig-l…	Gm10693 /// Gm14548 /// Lilra6 /// Lilrb3 /// Pira1 /// Pira11 /// Pira2 /// Pira4 /// Pira6 /// Pira7	4.97064	4.62288
1427348_at;1443993_at	230738	zinc finger CCCH type containing 12A	Zc3h12a	4.94886	2.86749
1417932_at	16173	interleukin 18	Il18	4.94165	3.96446
1448929_at	74145	coagulation factor XIII, A1 subunit	F13a1	4.94098	3.09208
1428864_at	18218 /// 71434	RIKEN cDNA 5530400B01 gene /// dual specificity phosphatase 8	5530400B01Rik /// Dusp8	4.93774	2.21274
1422928_at	50701	elastase, neutrophil expressed	Elane	4.93532	3.82856
1416942_at;1439068_at	80898	endoplasmic reticulum aminopeptidase 1	Erap1	4.92491	2.26202
1425538_x_at;1425675_s_at;1427630_x_at;1427711_a_at;1427712_at;1450494_x_at;1452532_x_at;1460681_at	26365	carcinoembryonic antigen-related cell adhesion molecule 1	Ceacam1	4.91413	4.23254
1453783_at	70733	RIKEN cDNA 6330411E07 gene	6330411E07Rik	4.91211	2.55331
1418830_at	12518	CD79A antigen (immunoglobulin-associated alpha)	Cd79a	4.90652	3.32334
1434237_at;1454881_s_at	100647	uroplakin 3B	Upk3b	4.88966	3.73965
1430704_at;1435040_at	73914	interleukin-1 receptor-associated kinase 3	Irak3	4.87686	4.30721
1450957_a_at	18412	sequestosome 1	Sqstm1	4.86989	4.32356
1455870_at	11641	A kinase (PRKA) anchor protein 2	Akap2	4.86914	2.13446
1435626_a_at;1448185_at	64209	homocysteine-inducible, endoplasmic reticulum stress-inducible, ubiquitin-like domain member 1	Herpud1	4.86749	4.82403
1427853_a_at;1427854_x_at;1453914_at	100303734	predicted gene 9817	Gm9817	4.80685	2.23534
1417101_at	15512	heat shock protein 2	Hspa2	4.80514	4.75651
1436233_at;1439157_at	237754	butyrophilin-like 9	Btnl9	4.78159	2.83865
1418872_at;1446701_at	18669	ATP-binding cassette, sub-family B (MDR/TAP), member 1B	Abcb1b	4.77417	2.45963
1426622_a_at	70536	glutaminyl-peptide cyclotransferase (glutaminyl cyclase)	Qpct	4.76761	4.00651
1419480_at;1419481_at	20343	selectin, lymphocyte	Sell	4.76739	4.92218
1452016_at	11690	arachidonate 5-lipoxygenase activating protein	Alox5ap	4.7428	7.81329
1451601_a_at	216892	spinster homolog 2 (Drosophila)	Spns2	4.71534	4.32528
1425321_a_at;1429166_s_at;1436539_at;1439117_at;1451656_at;1457985_at	94040	calmin	Clmn	4.70596	5.70778
1432466_a_at	11816	apolipoprotein E	Apoe	4.69624	4.49985
1424733_at	140795	purinergic receptor P2Y, G-protein coupled, 14	P2ry14	4.69152	3.57399
1422904_at;1422905_s_at;1435459_at;1453435_a_at;1454005_at	55990	flavin containing monooxygenase 2	Fmo2	4.68247	3.45526
1453131_at	52685	CD300 antigen like family member G	Cd300lg	4.6645	3.8861
1426952_at;1431133_at	73910	Rho GTPase activating protein 18	Arhgap18	4.66185	2.1695
1419532_at	16178	interleukin 1 receptor, type II	Il1r2	4.64766	3.83614
1437771_at	68852	LRRN4 C-terminal like	Lrrn4cl	4.64735	4.97747
1451500_at	234395	Usher syndrome 1C binding protein 1	Ushbp1	4.63675	2.57472
1421134_at	11839	amphiregulin	Areg	4.62426	2.84289
1452418_at	319202	RIKEN cDNA 1200016E24 gene	1200016E24Rik	4.61884	2.77713
1418162_at;1418163_at;1430695_at;1442827_at	21898	toll-like receptor 4	Tlr4	4.60725	2.58254
1417625_s_at	12778	chemokine (C-X-C motif) receptor 7	Cxcr7	4.58921	8.60862
1449057_at	23925	Kell blood group	Kel	4.58448	8.16607
1449366_at	17394	matrix metallopeptidase 8	Mmp8	4.57195	4.28411
1421392_a_at;1425223_at	11796	baculoviral IAP repeat-containing 3	Birc3	4.56738	2.09971
1418072_at	68024	histone cluster 1, H2bc	Hist1h2bc	4.56034	2.46111
1437498_at	100036529	predicted gene 9971	Gm9971	4.559	2.90129
1416371_at;1444564_at	11815	apolipoprotein D	Apod	4.55809	4.96328
1451648_a_at	14276	folate receptor 2 (fetal)	Folr2	4.5577	4.04584
1453063_at;1456797_at;1460740_at	74325	clathrin, light polypeptide (Lcb)	Cltb	4.55528	2.30425
1421456_at	18441	purinergic receptor P2Y, G-protein coupled 1	P2ry1	4.5546	2.21162
1420346_at	70392	ankyrin repeat and SOCS box-containing 12	Asb12	4.54937	3.41871
1437250_at	381269	melanoregulin	Mreg	4.52923	3.72051
1431193_at;1435302_at;1435303_at	72504	TAF4B RNA polymerase II, TATA box binding protein (TBP)-associated factor	Taf4b	4.5264	2.79697
1416957_at	18985	POU domain, class 2, associating factor 1	Pou2af1	4.51645	3.50409
1428535_at;1438263_at	240185	RIKEN cDNA 9430020K01 gene	9430020K01Rik	4.49154	2.08368
1417523_at;1448748_at;1448749_at	56193	pleckstrin	Plek	4.48168	6.30556
1431936_a_at	23956	neuraminidase 2	Neu2	4.48103	5.40859
1417961_a_at;1451860_a_at	20128	tripartite motif-containing 30A	Trim30a	4.47373	2.74655
1435370_a_at;1435371_x_at;1449081_at	104158	carboxylesterase 1D	Ces1d	4.47353	4.5905
1418349_at;1418350_at	15200	heparin-binding EGF-like growth factor	Hbegf	4.46139	11.5078
1424921_at	69550	bone marrow stromal cell antigen 2	Bst2	4.46134	3.68531
1418687_at	11838	activity regulated cytoskeletal-associated protein	Arc	4.45437	2.21926
1448862_at	15896	intercellular adhesion molecule 2	Icam2	4.45386	6.47078
1424374_at;1424375_s_at	107526	GTPase, IMAP family member 4	Gimap4	4.45252	4.28636
1451796_s_at;1454713_s_at	15186	histidine decarboxylase	Hdc	4.4358	4.98389
1422953_at	14289	formyl peptide receptor 2	Fpr2	4.42319	3.28591
1421712_at	20339	selectin, endothelial cell	Sele	4.41484	2.57612
1419554_at;1428187_at;1430997_at;1449507_a_at	16423	CD47 antigen (Rh-related antigen, integrin-associated signal transducer)	Cd47	4.39554	2.69489
1460412_at	70370	fibulin 7	Fbln7	4.38652	2.78263
1422705_at;1422706_at;1452295_at	65112	prostate transmembrane protein, androgen induced 1	Pmepa1	4.37409	4.87477
1421998_at;1428660_s_at;1450454_at	30935	torsin family 3, member A	Tor3a	4.34708	2.26946
1418580_at;1449143_at	67775	receptor transporter protein 4	Rtp4	4.34256	3.84215
1417640_at	15985	CD79B antigen	Cd79b	4.33073	3.75831
1455697_at	629059	family with sequence similarity 124, member A	Fam124a	4.32199	2.17821
1423771_at	109042	protein kinase C, delta binding protein	Prkcdbp	4.32178	2.07691
1422566_at	21425	transcription factor EB	Tcfeb	4.31045	2.24691
1443969_at	384783	insulin receptor substrate 2	Irs2	4.28879	3.20541
1429463_at;1429464_at;1434766_at	108079	protein kinase, AMP-activated, alpha 2 catalytic subunit	Prkaa2	4.2753	3.35335
1425927_a_at	107503	activating transcription factor 5	Atf5	4.25847	3.07062
1435697_a_at;1443928_at;1451206_s_at	227929	cytohesin 1 interacting protein	Cytip	4.25392	3.15346
1452070_at	67379	death effector domain-containing DNA binding protein 2	Dedd2	4.2537	3.41422
1427492_at	69693	premature ovarian failure 1B	Pof1b	4.25078	2.77187
1418203_at	58801	phorbol-12-myristate-13-acetate-induced protein 1	Pmaip1	4.2436	3.45189
1424596_s_at	30937	LIM and cysteine-rich domains 1	Lmcd1	4.24213	9.64322
1421358_at	14991	histocompatibility 2, M region locus 3	H2-M3	4.24204	2.48369
1416114_at	13602	SPARC-like 1	Sparcl1	4.23528	4.72886
1432548_at;1451564_at	547253	poly (ADP-ribose) polymerase family, member 14	Parp14	4.23508	2.40502
1419220_at	22437	xin actin-binding repeat containing 1	Xirp1	4.22608	2.58019
1428696_at	76438	raftlin lipid raft linker 1	Rftn1	4.21724	2.6848
1451567_a_at	100044071 /// 15950	interferon activated gene 203 /// interferon-activable protein 203-like	Ifi203 /// LOC100044071	4.21497	2.92794
1416442_at	15936	immediate early response 2	Ier2	4.18548	2.37647
1419426_s_at	100038965 /// 100039131 /// 100041593 /// 100042493 /// 100042544 /// 18829 /// 65956	chemokine (C-C motif) ligand 21A (serine) /// chemokine (C-C motif) ligand 21B (leucine) /// chemokine (C-C motif) ligand 21C (leucine) /// predicted gene 10591 /// predicted gene 13304 /// predicted gene 1987 /// c-C motif chemokine 21a-like	Ccl21a /// Ccl21b /// Ccl21c /// Gm10591 /// Gm13304 /// Gm1987 /// LOC100041593	4.18478	9.44801
1418520_at;1423308_at;1423309_at	22134	trans-golgi network protein	Tgoln1	4.18375	2.16308
1429223_a_at;1454137_s_at	69585	hemochromatosis type 2 (juvenile) (human homolog)	Hfe2	4.17666	6.55971
1415936_at;1431564_at	29815	breast cancer anti-estrogen resistance 3	Bcar3	4.14656	2.56906
1448825_at	18604	pyruvate dehydrogenase kinase, isoenzyme 2	Pdk2	4.14631	2.45275
1420150_at;1421474_a_at;1428472_at;1449752_at	74646	splA/ryanodine receptor domain and SOCS box containing 1;SplA/ryanodine receptor domain and SOCS box containing 1	Spsb1	4.13413	3.01208
1420408_a_at;1435751_at;1435752_s_at	20928	ATP-binding cassette, sub-family C (CFTR/MRP), member 9	Abcc9	4.12909	2.24274
1417381_at	12259	complement component 1, q subcomponent, alpha polypeptide	C1qa	4.1262	3.66966
1421207_at;1450160_at	16878	leukemia inhibitory factor	Lif	4.12533	2.96775
1418661_at;1435653_at;1440447_at	54608	abhydrolase domain containing 2	Abhd2	4.11053	2.50869
1425546_a_at	22041	transferrin	Trf	4.10187	7.43495
1419145_at	68678	smoothelin-like 1	Smtnl1	4.10037	4.64088
1426235_a_at;1426236_a_at	14645	glutamate-ammonia ligase (glutamine synthetase)	Glul	4.09351	2.75854
1434067_at;1434068_s_at	100043636	expressed sequence AI662270	AI662270	4.04991	5.52122
1449971_a_at	69142	CD209f antigen	Cd209f	4.03959	3.36956
1439630_x_at;1459897_a_at;1459898_at	282619	suprabasin	Sbsn	4.02871	7.18251
1418345_at	619441 /// 69583	cDNA sequence BC096441 /// tumor necrosis factor (ligand) superfamily, member 13	BC096441 /// Tnfsf13	4.00124	2.38515
1427768_s_at;1427769_x_at;1428266_at	17897	myosin, light polypeptide 3	Myl3	3.98955	3.85957
1451322_at	69574	carboxymethylenebutenolidase-like (Pseudomonas)	Cmbl	3.97219	4.97708
1418191_at	24110	ubiquitin specific peptidase 18	Usp18	3.96837	5.12987
1425967_a_at	17227	mast cell protease 4	Mcpt4	3.96802	2.62746
1427417_at;1427545_at	268297	sex comb on midleg-like 4 (Drosophila)	Scml4	3.96711	2.81432
1419621_at	56642	ankyrin repeat domain 2 (stretch responsive muscle)	Ankrd2	3.96191	2.7089
1419067_a_at;1419068_at;1419069_at	56715	RAB guanine nucleotide exchange factor (GEF) 1	Rabgef1	3.94366	2.74891
1422397_a_at;1448681_at	16169	interleukin 15 receptor, alpha chain	Il15ra	3.94092	2.45997
1450198_at	27389	dual specificity phosphatase 13	Dusp13	3.92812	2.86142
1449289_a_at;1452428_a_at	12010	beta-2 microglobulin	B2m	3.92588	4.80231
1422920_at	57255	claudin 13	Cldn13	3.90501	4.92558
1421264_at	192194	butyrophilin related 1	Butr1	3.90396	3.89596
1427103_at	102595	pleckstrin homology domain containing, family O member 2	Plekho2	3.90362	4.00048
1423307_s_at	22134 /// 22135	trans-golgi network protein /// trans-golgi network protein 2	Tgoln1 /// Tgoln2	3.88079	2.22238
1421118_a_at;1433485_x_at	14766	G protein-coupled receptor 56	Gpr56	3.87375	4.02309
1422803_at	83554	follistatin-like 3	Fstl3	3.87175	3.35054
1426134_at;1426142_a_at;1426143_at;1426144_x_at;1451801_at;1451940_x_at	76757	triadin	Trdn	3.86867	2.28232
1424832_at	217305	CD300 molecule-like family member d	Cd300ld	3.84842	3.10509
1421151_a_at	13836	Eph receptor A2	Epha2	3.84661	4.24469
1419766_at;1459601_at	17691	salt inducible kinase 1;Salt inducible kinase 1	Sik1	3.84527	2.39279
1434227_at	64661	keratinocyte differentiation associated protein	Krtdap	3.84336	3.04903
1424932_at;1432647_at;1435888_at;1451530_at;1454313_at;1457563_at;1460420_a_at	13649	epidermal growth factor receptor	Egfr	3.84093	2.10247
1417275_at;1432558_a_at	17153	myelin and lymphocyte protein, T-cell differentiation protein	Mal	3.84064	2.36696
1449401_at	12262	complement component 1, q subcomponent, C chain	C1qc	3.83254	7.5843
1422153_a_at	68854	ankyrin repeat and SOCS box-containing 11	Asb11	3.80951	3.20754
1416530_a_at	18950	purine-nucleoside phosphorylase	Pnp	3.80879	6.85109
1430584_s_at;1449434_at;1453588_at;1460256_at	12350	carbonic anhydrase 3	Car3	3.79962	3.29698
1435595_at;1451415_at	69068	RIKEN cDNA 1810011O10 gene	1810011O10Rik	3.79789	12.3363
1423326_at;1450939_at;1453586_at	12495	ectonucleoside triphosphate diphosphohydrolase 1	Entpd1	3.79744	2.88476
1422962_a_at;1444619_x_at	16913	proteasome (prosome, macropain) subunit, beta type 8 (large multifunctional peptidase 7)	Psmb8	3.79229	3.11832
1417889_at;1444348_at	11811	apolipoprotein B mRNA editing enzyme, catalytic polypeptide 2	Apobec2	3.78263	3.47916
1425620_at;1433795_at	21814	transforming growth factor, beta receptor III	Tgfbr3	3.77374	3.15747
1421353_at;1445539_at;1450213_at	29863	phosphodiesterase 7B;Phosphodiesterase 7B	Pde7b	3.76994	3.38182
1416204_at;1439396_x_at;1448249_at;1456732_at	14555	glycerol-3-phosphate dehydrogenase 1 (soluble);Glycerol-3-phosphate dehydrogenase 1 (soluble)	Gpd1	3.76656	2.63447
1427301_at	12506	CD48 antigen	Cd48	3.75141	3.62079
1431609_a_at	11433	acid phosphatase 5, tartrate resistant	Acp5	3.75	7.62661
1423632_at;1451060_at;1454685_at;1459864_at	80290	G protein-coupled receptor 146	Gpr146	3.74869	2.13933
1435825_at;1451604_a_at	11482	activin A receptor, type II-like 1	Acvrl1	3.73317	2.95105
1417885_at;1424718_at;1424719_a_at;1455028_at	17762	microtubule-associated protein tau	Mapt	3.7278	2.73436
1417013_at;1417014_at;1456434_x_at	80888	heat shock protein 8	Hspb8	3.72553	2.13994
1449466_at	21922	C-type lectin domain family 3, member b	Clec3b	3.72054	3.00517
1419311_at	19824	tripartite motif-containing 10	Trim10	3.71812	6.02304
1419705_at;1447928_at	56078	carbonic anhydrase 5b, mitochondrial	Car5b	3.71715	2.75837
1418578_at	13139	diacylglycerol kinase, alpha	Dgka	3.70711	2.10197
1420852_a_at;1450026_a_at	17846 /// 53625	UDP-GlcNAc:betaGal beta-1,3-N-acetylglucosaminyltransferase 2 /// COMM domain containing 1	B3gnt2 /// Commd1	3.70338	4.5286
1450792_at	22177	TYRO protein tyrosine kinase binding protein	Tyrobp	3.70211	6.07825
1422194_at;1458813_at	20271	sodium channel, voltage-gated, type V, alpha	Scn5a	3.69527	2.76033
1427910_at	73720	cystatin E/M	Cst6	3.69087	3.47183
1417291_at	21937	tumor necrosis factor receptor superfamily, member 1a	Tnfrsf1a	3.68495	3.23601
1421253_at	18175	nebulin-related anchoring protein	Nrap	3.68183	2.84906
1417621_at;1425761_a_at;1428479_at;1447084_at;1447085_s_at	18018	nuclear factor of activated T-cells, cytoplasmic, calcineurin-dependent 1	Nfatc1	3.67965	2.18137
1418600_at	16596	Kruppel-like factor 1 (erythroid)	Klf1	3.67019	9.62045
1422286_a_at	21815	TGFB-induced factor homeobox 1	Tgif1	3.66707	4.73591
1424762_at	235312 /// 259172	C1q and tumor necrosis factor related protein 5 /// membrane-type frizzled-related protein	C1qtnf5 /// Mfrp	3.65653	2.49832
1448239_at	15368	heme oxygenase (decycling) 1	Hmox1	3.64997	7.79018
1424531_a_at	21401	transcription elongation factor A (SII), 3	Tcea3	3.6419	3.33135
1417156_at	16669	keratin 19	Krt19	3.63939	3.58983
1422155_at	97114	histone cluster 2, H3c2, pseudogene	Hist2h3c2-ps	3.62934	4.29424
1421480_a_at;1434932_at;1443968_at	110532	adenosine deaminase, RNA-specific, B1	Adarb1	3.62629	3.20401
1428861_at	78749	filamin A interacting protein 1-like	Filip1l	3.62535	2.56595
1430612_at	69189	RIKEN cDNA 1810033B17 gene	1810033B17Rik	3.61544	3.33165
1420735_at	14409	gamma-aminobutyric acid (GABA) C receptor, subunit rho 2	Gabrr2	3.61129	2.82374
1418589_a_at	17349	myeloid leukemia factor 1	Mlf1	3.60636	9.78375
1449547_at	142687	ankyrin repeat and SOCS box-containing 14	Asb14	3.60164	2.01519
1438059_at	629147	cortexin 3	Ctxn3	3.59309	3.14315
1417373_a_at;1417374_at;1417375_at	22145	tubulin, alpha 4A	Tuba4a	3.59028	3.82232
1418424_at	21930	tumor necrosis factor alpha induced protein 6	Tnfaip6	3.58019	5.25351
1417271_a_at;1432176_a_at;1443682_at	13805	endoglin;Endoglin	Eng	3.57856	3.19373
1416513_at	16779	laminin, beta 2	Lamb2	3.57637	2.91269
1451264_at	319710	FERM domain containing 6	Frmd6	3.57408	3.1205
1449127_at	20345	selectin, platelet (p-selectin) ligand	Selplg	3.5674	5.1144
1450744_at;1458569_at	192657	elongation factor RNA polymerase II 2	Ell2	3.56657	3.18268
1427556_at	228785	myosin, light polypeptide kinase 2, skeletal muscle	Mylk2	3.56473	2.82745
1423468_at;1430355_a_at;1453498_x_at	68428	STEAP family member 3	Steap3	3.55436	2.33436
1425456_a_at;1451714_a_at	26397	mitogen-activated protein kinase kinase 3	Map2k3	3.55436	2.6419
1457776_at	52145	DNA segment, Chr 9, ERATO Doi 720, expressed	D9Ertd720e	3.54841	3.37689
1417049_at	19746	Rh blood group, D antigen	Rhd	3.54424	6.87763
1448371_at	17907	myosin light chain, phosphorylatable, fast skeletal muscle	Mylpf	3.54336	2.95993
1426568_at	117591	solute carrier family 2 (facilitated glucose transporter), member 9	Slc2a9	3.51185	3.35161
1451596_a_at	20698	sphingosine kinase 1	Sphk1	3.50489	2.47065
1417399_at;1459585_at	14456	growth arrest specific 6	Gas6	3.49718	2.0983
1417191_at	27362	DnaJ (Hsp40) homolog, subfamily B, member 9	Dnajb9	3.49593	2.42848
1429778_at;1435679_at	71648	optineurin	Optn	3.49139	2.09883
1430615_at;1455377_at	70892	tubulin tyrosine ligase-like family, member 7	Ttll7	3.47924	2.01744
1427388_at;1453628_s_at	74249	leucine rich repeat containing 2	Lrrc2	3.47729	3.08922
1422211_a_at	72297	UDP-GlcNAc:betaGal beta-1,3-N-acetylglucosaminyltransferase 3	B3gnt3	3.47019	2.7156
1420039_s_at;1433557_at;1449713_at	52609	chromobox homolog 7;Chromobox homolog 7	Cbx7	3.4649	2.4857
1427201_at	66175	musculoskeletal, embryonic nuclear protein 1	Mustn1	3.45775	4.69413
1420972_at;1420973_at;1434283_at;1442176_at;1458238_at	71371	AT rich interactive domain 5B (MRF1-like)	Arid5b	3.45296	2.49325
1449025_at	15959	interferon-induced protein with tetratricopeptide repeats 3	Ifit3	3.447	2.31478
1427878_at;1441883_at	66060	RIKEN cDNA 0610010O12 gene	0610010O12Rik	3.43393	2.26562
1418465_at	17972	neutrophil cytosolic factor 4	Ncf4	3.43049	3.17917
1418945_at	17392	matrix metallopeptidase 3	Mmp3	3.42852	3.23606
1418652_at;1456907_at	17329	chemokine (C-X-C motif) ligand 9	Cxcl9	3.41927	2.34019
1448942_at	66066	guanine nucleotide binding protein (G protein), gamma 11	Gng11	3.41608	3.37904
1429089_s_at;1443916_at	243219	RIKEN cDNA 2900026A02 gene	2900026A02Rik	3.40231	2.74173
1421976_at;1421977_at	58223	matrix metallopeptidase 19	Mmp19	3.40016	2.9049
1434457_at;1451821_a_at	20684	nuclear antigen Sp100	Sp100	3.38683	2.66554
1421034_a_at;1423996_a_at;1447858_x_at	16190	interleukin 4 receptor, alpha	Il4ra	3.37118	2.4146
1452141_a_at	20363	selenoprotein P, plasma, 1	Sepp1	3.36907	2.17334
1427537_at	223650	epiplakin 1	Eppk1	3.36477	2.78804
1419714_at	60533	CD274 antigen	Cd274	3.36328	2.52775
1426246_at	19128	protein S (alpha)	Pros1	3.36166	2.30338
1417470_at	80287	apolipoprotein B mRNA editing enzyme, catalytic polypeptide 3	Apobec3	3.36114	2.25382
1429678_at;1447100_s_at	70617	RIKEN cDNA 5730508B09 gene	5730508B09Rik	3.35998	3.43077
1447284_at;1460282_at	58217	triggering receptor expressed on myeloid cells 1	Trem1	3.35618	2.63991
1448591_at	13040	cathepsin S	Ctss	3.35489	6.21441
1452001_at	18022	nuclear factor, erythroid derived 2	Nfe2	3.35256	4.51204
1417251_at	114301	palmdelphin	Palmd	3.3502	2.05988
1454733_at	107607	nucleotide-binding oligomerization domain containing 1	Nod1	3.3462	2.07073
1448167_at	15979	interferon gamma receptor 1	Ifngr1	3.31275	2.40194
1435813_at;1441551_at	68802	myopalladin	Mypn	3.30846	2.53894
1416188_at;1448241_at	14667	GM2 ganglioside activator protein	Gm2a	3.30455	2.78097
1422631_at;1450695_at	11622	aryl-hydrocarbon receptor	Ahr	3.30452	5.00492
1424286_at;1424287_at;1451299_at	19108	protein kinase, X-linked	Prkx	3.29403	3.99975
1426806_at;1430623_s_at;1452203_at;1455679_at;1460521_a_at	109019	oligonucleotide/oligosaccharide-binding fold containing 2A	Obfc2a	3.29087	2.76259
1460732_a_at	19041	periplakin	Ppl	3.28084	2.53964
1434815_a_at;1437494_at	102626	mitogen-activated protein kinase-activated protein kinase 3	Mapkapk3	3.27271	2.75078
1418406_at;1418407_at	18584	phosphodiesterase 8A	Pde8a	3.26978	5.95742
1415812_at;1436991_x_at;1437171_x_at;1456312_x_at;1456568_at;1456569_x_at	227753	gelsolin;Gelsolin	Gsn	3.26638	2.11191
1449379_at	16542	kinase insert domain protein receptor	Kdr	3.26278	4.62923
1455610_at;1457275_at	233335	synemin, intermediate filament protein	Synm	3.26135	3.29467
1418280_at;1427742_a_at;1433508_at;1447448_s_at;1459718_x_at	23849	Kruppel-like factor 6	Klf6	3.2558	2.00986
1456494_a_at	20128 /// 209387	tripartite motif-containing 30A /// tripartite motif-containing 30D	Trim30a /// Trim30d	3.24752	3.01598
1430322_at;1437021_at	68146	ADP-ribosylation factor-like 13B	Arl13b	3.24419	2.86415
1415687_a_at;1421813_a_at	19156	prosaposin	Psap	3.24413	2.70331
1443870_at	239273	ATP-binding cassette, sub-family C (CFTR/MRP), member 4	Abcc4	3.24406	2.9096
1417244_a_at	54123	interferon regulatory factor 7	Irf7	3.24167	2.38688
1422270_a_at;1452416_at	16194	interleukin 6 receptor, alpha	Il6ra	3.23617	2.92515
1451715_at;1451716_at	16658	v-maf musculoaponeurotic fibrosarcoma oncogene family, protein B (avian)	Mafb	3.22513	2.65172
1426433_at;1438048_at;1447584_s_at;1452072_at	68632	myc target 1	Myct1	3.21891	2.76348
1416543_at;1457117_at	18024	nuclear factor, erythroid derived 2, like 2	Nfe2l2	3.21768	2.55663
1450716_at	11504	a disintegrin-like and metallopeptidase (reprolysin type) with thrombospondin type 1 motif, 1	Adamts1	3.21294	2.01118
1420641_a_at;1430998_at	59010	sulfide quinone reductase-like (yeast)	Sqrdl	3.2079	2.11011
1430477_s_at	100328574	RIKEN cDNA 1700024N20Rik gene	1700024N20Rik	3.20178	4.00047
1416968_a_at	101502	hydroxy-delta-5-steroid dehydrogenase, 3 beta- and steroid delta-isomerase 7	Hsd3b7	3.19483	3.42251
1418603_at;1418604_at	54140	arginine vasopressin receptor 1A	Avpr1a	3.19066	2.59718
1425154_a_at;1425155_x_at;1448914_a_at;1460220_a_at	12977	colony stimulating factor 1 (macrophage)	Csf1	3.18774	2.56393
1460407_at	272382	Spi-B transcription factor (Spi-1/PU.1 related)	Spib	3.18103	2.88777
1449818_at	18670	ATP-binding cassette, sub-family B (MDR/TAP), member 4	Abcb4	3.17887	2.79109
1419015_at	22403	WNT1 inducible signaling pathway protein 2	Wisp2	3.1783	2.15972
1419669_at	19152	proteinase 3	Prtn3	3.17386	6.69027
1438148_at	330122	chemokine (C-X-C motif) ligand 3	Cxcl3	3.16939	3.01074
1449133_at	20753	small proline-rich protein 1A	Sprr1a	3.16856	2.51087
1417063_at;1434366_x_at;1437726_x_at	12260	complement component 1, q subcomponent, beta polypeptide	C1qb	3.16456	3.14118
1422184_a_at;1423988_at	11636	adenylate kinase 1	Ak1	3.16303	2.6973
1433776_at	108927	lipoma HMGIC fusion partner	Lhfp	3.15639	3.05758
1451310_a_at;1457724_at	13039	cathepsin L	Ctsl	3.15514	3.24092
1424177_at;1424178_at	74166	transmembrane protein 38A	Tmem38a	3.1529	2.52578
1457031_at	244091	fibronectin type III and SPRY domain containing 2	Fsd2	3.14733	3.20844
1434501_at	241525	yippee-like 4 (Drosophila)	Ypel4	3.1387	4.45757
1448956_at	56018	START domain containing 10	Stard10	3.12941	3.22815
1427885_at	69745	polymerase (DNA-directed), delta 4	Pold4	3.12922	2.96878
1450212_at	57778	formin-like 1	Fmnl1	3.12852	3.85669
1417490_at;1417491_at;1417492_at;1444987_at;1448732_at	13030	cathepsin B	Ctsb	3.12471	2.41258
1419527_at	12845	cartilage oligomeric matrix protein	Comp	3.12037	3.17151
1416635_at	57319	sphingomyelin phosphodiesterase, acid-like 3A	Smpdl3a	3.11516	2.82325
1436520_at	100041194	AHNAK nucleoprotein 2	Ahnak2	3.11109	2.20407
1426721_s_at;1452160_at;1452161_at	99929	TCDD-inducible poly(ADP-ribose) polymerase	Tiparp	3.10686	2.66628
1419440_at	58522	tripartite motif-containing 54	Trim54	3.10682	2.44993
1452264_at	209039	tensin like C1 domain-containing phosphatase	Tenc1	3.10186	3.26479
1418745_at	27047	osteomodulin	Omd	3.09807	2.36352
1416895_at;1448510_at	13636	ephrin A1	Efna1	3.09253	2.77301
1451386_at	233016	biliverdin reductase B (flavin reductase (NADPH))	Blvrb	3.09167	2.77788
1417815_a_at;1417816_s_at;1434548_at;1448847_at;1455550_x_at;1456080_a_at	26943	serine incorporator 3	Serinc3	3.08132	2.09466
1416418_at;1416419_s_at	57436	gamma-aminobutyric acid (GABA) A receptor-associated protein-like 1	Gabarapl1	3.07765	4.00482
1417900_a_at;1434465_x_at;1435893_at;1438258_at;1442169_at;1451156_s_at	22359	very low density lipoprotein receptor	Vldlr	3.06633	3.73219
1420635_a_at	27060	T-cell, immune regulator 1, ATPase, H+ transporting, lysosomal V0 protein A3	Tcirg1	3.06228	2.20913
1454193_at	71396	RIKEN cDNA 5430401H09 gene	5430401H09Rik	3.05973	3.565
1460238_at	56047	mesothelin	Msln	3.04778	2.527
1451201_s_at	107702	ribonuclease/angiogenin inhibitor 1	Rnh1	3.0469	2.45445
1419193_a_at;1419194_s_at	63986	glia maturation factor, gamma	Gmfg	3.04465	4.58006
1460451_at	69671	transmembrane protein 52	Tmem52	3.03526	2.32844
1428781_at	73712	dermokine	Dmkn	3.02463	3.07765
1436387_at	26556 /// 320588	RIKEN cDNA C330006P03 gene /// homer homolog 1 (Drosophila)	C330006P03Rik /// Homer1	3.02375	2.37989
1428723_at	71923	RIKEN cDNA 2310047M10 gene	2310047M10Rik	3.02025	2.03931
1453913_a_at	21355	transporter 2, ATP-binding cassette, sub-family B (MDR/TAP)	Tap2	3.01987	2.04494
1418288_at;1426516_a_at	14245	lipin 1	Lpin1	3.01774	2.31482
1423505_at	21345	transgelin	Tagln	3.01346	2.21408
1438030_at;1438031_at	240168	RAS, guanyl releasing protein 3	Rasgrp3	3.00911	4.68773
1424226_at	217830	RIKEN cDNA 9030617O03 gene	9030617O03Rik	3.00777	2.21401
1419455_at	16155	interleukin 10 receptor, beta	Il10rb	3.00622	2.25138
1455952_at	234072	ADP-ribosylhydrolase like 1	Adprhl1	3.00089	2.7642
1451171_at	224008	RIKEN cDNA 2310008H04 gene	2310008H04Rik	2.99702	3.56902
1438704_at	433766	tripartite motif-containing 63	Trim63	2.99602	3.64944
1420148_at;1421346_a_at;1437149_at;1449751_at	21366	solute carrier family 6 (neurotransmitter transporter, taurine), member 6;Solute carrier family 6 (neurotransmitter transporter, taurine), member 6	Slc6a6	2.99508	2.73257
1454780_at	233733	UDP-N-acetyl-alpha-D-galactosamine:polypeptide N-acetylgalactosaminyltransferase-like 4	Galntl4	2.99441	2.0844
1440089_at;1442576_at;1457222_at	231991	cAMP responsive element binding protein 5	Creb5	2.99097	2.85773
1427041_at	230787	cDNA sequence BC013712	BC013712	2.98476	2.69065
1422605_at	58200	protein phosphatase 1, regulatory (inhibitor) subunit 1A	Ppp1r1a	2.96387	5.09171
1453299_a_at	18950 /// 667034	purine-nucleoside phosphorylase /// purine-nucleoside phosphorylase 2	Pnp /// Pnp2	2.96357	7.53546
1438641_x_at;1452806_at;1452807_s_at;1454209_at	68952	family with sequence similarity 57, member B	Fam57b	2.95024	2.18846
1434069_at	277360	phosphatidylinositol-3,4,5-trisphosphate-dependent Rac exchange factor 1	Prex1	2.94853	2.65042
1417963_at;1456424_s_at	18830	phospholipid transfer protein	Pltp	2.9433	2.46631
1425407_s_at	26888 /// 69810	C-type lectin domain family 4, member a2 /// C-type lectin domain family 4, member b1	Clec4a2 /// Clec4b1	2.94177	2.54386
1450318_a_at	18442	purinergic receptor P2Y, G-protein coupled 2	P2ry2	2.93741	2.39232
1417408_at	14066	coagulation factor III	F3	2.93375	5.42344
1437956_at;1443816_s_at	104709	phosphoinositide-3-kinase, regulatory subunit 6	Pik3r6	2.91806	2.56938
1451019_at	56464	cathepsin F	Ctsf	2.91566	2.30361
1444537_at	100640	expressed sequence AI429363	AI429363	2.915	2.6064
1421708_a_at;1426353_at	20852	signal transducer and activator of transcription 6	Stat6	2.91159	2.67771
1420569_at	12643	chondroadherin	Chad	2.89232	3.81929
1423891_at	103140	glutathione S-transferase, theta 3	Gstt3	2.8919	2.65397
1421961_a_at;1421962_at;1450436_s_at	56323	DnaJ (Hsp40) homolog, subfamily B, member 5	Dnajb5	2.88677	2.61943
1431324_at;1440096_at	407800	extracellular matrix protein 2, female organ and adipocyte specific	Ecm2	2.88243	2.39335
1418328_at	100134861 /// 12895	cDNA sequence BC090627 /// carnitine palmitoyltransferase 1b, muscle	BC090627 /// Cpt1b	2.87964	2.03128
1427327_at	231805	paired immunoglobin-like type 2 receptor alpha	Pilra	2.87776	2.20618
1421303_at;1436312_at	22778	IKAROS family zinc finger 1	Ikzf1	2.87284	3.43863
1420924_at;1433662_s_at;1437081_at;1450040_at;1454677_at;1460287_at	21858	tissue inhibitor of metalloproteinase 2;Tissue inhibitor of metalloproteinase 2	Timp2	2.86278	2.22695
1416933_at	18984	P450 (cytochrome) oxidoreductase	Por	2.86069	3.33317
1438936_s_at;1438937_x_at;1450717_at	11727	angiogenin, ribonuclease, RNase A family, 5	Ang	2.85719	4.4714
1430787_at	69678	RIKEN cDNA 2310050B05 gene	2310050B05Rik	2.85475	2.72801
1416529_at;1459171_at	13730	epithelial membrane protein 1;Epithelial membrane protein 1	Emp1	2.84327	2.46015
1430759_at;1437900_at;1438061_at;1456446_at;1459962_at	67647	RIKEN cDNA 4930523C07 gene	4930523C07Rik	2.83478	2.10084
1429203_at;1441957_x_at	73673	RIKEN cDNA 2410076I21 gene	2410076I21Rik	2.83268	3.4295
1455399_at	194231	connector enhancer of kinase suppressor of Ras 1	Cnksr1	2.82908	2.56604
1453925_at	74633	RIKEN cDNA 4930429F24 gene	4930429F24Rik	2.82872	2.14331
1425598_a_at;1451318_a_at	17096	Yamaguchi sarcoma viral (v-yes-1) oncogene homolog	Lyn	2.82384	2.5267
1416489_at;1420411_a_at;1449862_a_at	67073	phosphatidylinositol 4-kinase type 2 beta	Pi4k2b	2.81871	2.03338
1417337_at;1417338_at	13828	erythrocyte protein band 4.2	Epb4.2	2.81711	2.53946
1438266_at	100503741	hypothetical LOC100503741	LOC100503741	2.81348	2.79117
1433465_a_at;1433466_at	101602	expressed sequence AI467606	AI467606	2.81236	3.58976
1435169_at;1437114_at;1454967_at	77128	RIKEN cDNA A930001N09 gene	A930001N09Rik	2.80347	2.46445
1422040_at;1459903_at	20361	sema domain, immunoglobulin domain (Ig), and GPI membrane anchor, (semaphorin) 7A	Sema7a	2.80343	2.72784
1421326_at;1455660_at	12983	colony stimulating factor 2 receptor, beta, low-affinity (granulocyte-macrophage)	Csf2rb	2.79918	2.20664
1416318_at;1448301_s_at	66222	serine (or cysteine) peptidase inhibitor, clade B, member 1a	Serpinb1a	2.79706	2.08274
1434343_at	232853	RIKEN cDNA 5730403M16 gene	5730403M16Rik	2.79366	3.37373
1416743_at;1437490_x_at;1456516_x_at	107652 /// 640502	UDP-N-acetylhexosamine pyrophosphorylase-like /// UDP-N-acetylglucosamine pyrophosphorylase 1	LOC640502 /// Uap1	2.77018	2.10652
1448490_at	76889	aarF domain containing kinase 4	Adck4	2.75758	3.05337
1453141_at	66838	RIKEN cDNA 0610009L18 gene	0610009L18Rik	2.75749	2.43537
1433678_at	104759	phospholipase D family, member 4	Pld4	2.7507	4.24048
1428082_at	433256	acyl-CoA synthetase long-chain family member 5	Acsl5	2.74849	2.23679
1429444_at	68895	RAS-like, family 11, member A	Rasl11a	2.73136	3.02504
1420693_at	17929	myomesin 1	Myom1	2.73018	2.90224
1427773_a_at	14470	Rab acceptor 1 (prenylated)	Rabac1	2.72706	3.4433
1422412_x_at	53876	eosinophil-associated, ribonuclease A family, member 3	Ear3	2.72634	2.38599
1440192_at;1452008_at;1452009_at;1453392_at;1458963_at	69863	tetratricopeptide repeat domain 39B	Ttc39b	2.72316	2.80838
1417612_at;1417613_at;1460009_at	15939	immediate early response 5	Ier5	2.71259	3.66236
1422009_at;1435148_at	11932	ATPase, Na+/K+ transporting, beta 2 polypeptide	Atp1b2	2.69298	5.09358
1436294_at;1438756_at	225187	ankyrin repeat domain 29	Ankrd29	2.69266	2.23063
1417680_at	16493	potassium voltage-gated channel, shaker-related subfamily, member 5	Kcna5	2.68564	3.03463
1419625_at	15482	heat shock protein 1-like	Hspa1l	2.68368	3.2441
1422640_at	93880	protocadherin beta 9	Pcdhb9	2.67868	2.21333
1415947_at;1415948_at	433375	cellular repressor of E1A-stimulated genes 1	Creg1	2.67853	2.83704
1453651_a_at	100503245 /// 55951	brain protein 44-like /// brain protein 44-like protein-like	Brp44l /// LOC100503245	2.67762	3.56052
1417212_at	68241	family with sequence similarity 195, member A	Fam195a	2.67569	2.34622
1422079_at;1434248_at	18755	protein kinase C, eta	Prkch	2.66806	4.49328
1445841_at;1453592_at	109245	leucine rich repeat containing 39	Lrrc39	2.66717	2.40234
1422622_at	18127	nitric oxide synthase 3, endothelial cell	Nos3	2.66418	2.84973
1422054_a_at;1452214_at	20482	SKI-like	Skil	2.6559	2.68641
1450165_at	20556	schlafen 2	Slfn2	2.65479	2.38173
1416564_at;1432495_at	20680	SRY-box containing gene 7	Sox7	2.64502	2.27629
1448620_at	14131	Fc receptor, IgG, low affinity III	Fcgr3	2.62874	3.68486
1420901_a_at;1437974_a_at	15275	hexokinase 1	Hk1	2.62389	2.23256
1434592_at;1436368_at;1440569_at;1453675_at	72472	solute carrier family 16 (monocarboxylic acid transporters), member 10	Slc16a10	2.61192	2.13116
1425108_a_at	207818	small cell adhesion glycoprotein	Smagp	2.60734	2.51498
1425382_a_at;1434449_at;1447745_at	11829	aquaporin 4	Aqp4	2.58614	2.49188
1418434_at;1418435_at;1434853_x_at;1441879_x_at;1451425_a_at;1455504_a_at	54484	makorin, ring finger protein, 1	Mkrn1	2.57314	2.82526
1422694_at;1422695_at;1422696_at;1426617_a_at	57776	tweety homolog 1 (Drosophila)	Ttyh1	2.57123	2.04334
1426072_at;1456887_at	14747	chemokine-like receptor 1	Cmklr1	2.57094	2.1389
1450488_at	56221	chemokine (C-C motif) ligand 24	Ccl24	2.5653	2.19576
1418718_at;1449195_s_at	66102	chemokine (C-X-C motif) ligand 16	Cxcl16	2.56293	2.29346
1418970_a_at;1418971_x_at;1418972_at;1443524_x_at	12042	B-cell leukemia/lymphoma 10	Bcl10	2.55685	2.00967
1415919_at	18146	neural proliferation, differentiation and control gene 1	Npdc1	2.55605	3.5552
1431829_a_at	71746	ral guanine nucleotide dissociation stimulator-like 3	Rgl3	2.55352	2.19711
1422124_a_at;1440165_at	19264	protein tyrosine phosphatase, receptor type, C;Protein tyrosine phosphatase, receptor type, C	Ptprc	2.54825	2.39508
1427691_a_at;1440169_x_at;1451462_a_at	15976	interferon (alpha and beta) receptor 2	Ifnar2	2.54351	2.0498
1418122_at;1448962_at	17880	myosin, heavy polypeptide 11, smooth muscle	Myh11	2.54325	2.55222
1452352_at	13025	cytotoxic T lymphocyte-associated protein 2 beta	Ctla2b	2.542	2.82601
1450626_at	110173	mannosidase, beta A, lysosomal	Manba	2.53684	3.20165
1422316_at	14723	glycoprotein 1b, alpha polypeptide	Gp1ba	2.53076	2.56251
1444715_at	230837	ArfGAP with SH3 domain, ankyrin repeat and PH domain 3	Asap3	2.52788	3.1616
1453657_at	74184	RIKEN cDNA 2310065F04 gene	2310065F04Rik	2.52295	2.63423
1417540_at;1439319_at	13709	E74-like factor 1	Elf1	2.51765	2.0292
1448617_at;1459744_at	12508	CD53 antigen	Cd53	2.51544	3.78052
1455220_at	212398	frequently rearranged in advanced T-cell lymphomas 2	Frat2	2.51248	2.2359
1418710_at;1429830_a_at	12509	CD59a antigen	Cd59a	2.51098	3.68926
1452026_a_at	66350	phospholipase A2, group XIIA	Pla2g12a	2.50394	2.27858
1417868_a_at;1417869_s_at;1417870_x_at	64138	cathepsin Z	Ctsz	2.49788	2.04218
1427891_at;1456762_at	231931	GTPase, IMAP family member 6	Gimap6	2.49785	3.35678
1426870_at;1426871_at	70611	F-box protein 33	Fbxo33	2.48861	2.31544
1421031_a_at	69573	RIKEN cDNA 2310016C08 gene	2310016C08Rik	2.4845	2.92123
1436063_at;1451978_at	16949	lysyl oxidase-like 1	Loxl1	2.48199	2.98318
1424552_at	12370	caspase 8	Casp8	2.47896	4.55266
1415939_at;1437324_x_at;1437685_x_at;1437718_x_at;1438966_x_at;1456084_x_at	14264	fibromodulin	Fmod	2.47152	3.7221
1451922_at	235416	lectin, mannose-binding 1 like	Lman1l	2.46936	2.03232
1421911_at;1450403_at	20847	signal transducer and activator of transcription 2	Stat2	2.46175	2.59928
1416168_at;1453724_a_at	20317	serine (or cysteine) peptidase inhibitor, clade F, member 1	Serpinf1	2.45768	9.28036
1453074_at	68440	dual specificity phosphatase 23	Dusp23	2.45281	2.68834
1421277_at;1421278_s_at	20739	spectrin alpha 1	Spna1	2.45031	2.5726
1421500_at	20905	steroid sulfatase	Sts	2.44917	2.23158
1425359_at;1435693_at	228576	mal, T-cell differentiation protein-like	Mall	2.44707	2.01726
1434150_a_at	380975 /// 393082 /// 70152	HIG1 domain family, member 1C /// methyltransferase like 7A1 /// methyltransferase like 7A2	Higd1c /// Mettl7a1 /// Mettl7a2	2.44203	9.06989
1426745_at;1442441_at	52898	ribonuclease, RNase K	Rnasek	2.4411	2.39363
1435553_at;1445203_at;1453896_at	68070	PDZ domain containing 2	Pdzd2	2.42912	2.07214
1435648_at	320974	leucine rich repeat neuronal 4	Lrrn4	2.4279	2.47473
1430080_at	14134	ficolin B	Fcnb	2.42092	2.03051
1419162_s_at;1419163_s_at;1433887_at;1449372_at;1449373_at	100037258	DnaJ (Hsp40) homolog, subfamily C, member 3	Dnajc3	2.42078	2.21372
1430700_a_at	27226	phospholipase A2, group VII (platelet-activating factor acetylhydrolase, plasma)	Pla2g7	2.41553	2.68015
1417423_at;1436297_a_at	66168	glutamate receptor, ionotropic, N-methyl D-aspartate-associated protein 1 (glutamate binding)	Grina	2.41228	2.35863
1416023_at;1444844_at	14077	fatty acid binding protein 3, muscle and heart	Fabp3	2.40475	2.39799
1460330_at	11745	annexin A3	Anxa3	2.40406	6.30958
1424848_at;1425987_a_at;1428948_at;1457018_at	16531	potassium large conductance calcium-activated channel, subfamily M, alpha member 1;Potassium large conductance calcium-activated channel, subfamily M, alpha member 1	Kcnma1	2.40213	2.34776
1422606_at	81799	C1q and tumor necrosis factor related protein 3	C1qtnf3	2.39841	2.82133
1417127_at;1448601_s_at	17701	homeobox, msh-like 1	Msx1	2.39712	2.0471
1420382_at	171504	apolipoprotein B48 receptor	Apob48r	2.39374	2.56131
1421267_a_at;1452207_at	17684	Cbp/p300-interacting transactivator, with Glu/Asp-rich carboxy-terminal domain, 2	Cited2	2.39112	2.28191
1420715_a_at	19016	peroxisome proliferator activated receptor gamma	Pparg	2.38355	2.01662
1453255_at	72401	solute carrier family 43, member 1	Slc43a1	2.38154	3.88018
1425364_a_at	17254	solute carrier family 3 (activators of dibasic and neutral amino acid transport), member 2	Slc3a2	2.37813	2.77616
1427709_at;1440177_at	14807	glutamate receptor, ionotropic, kainate 3	Grik3	2.3765	3.03013
1419467_at;1419468_at	66864	C-type lectin domain family 14, member a	Clec14a	2.37599	2.12153
1434621_at;1436698_x_at;1447915_x_at	407831	transmembrane protein 204	Tmem204	2.37222	2.52711
1449332_at	57756	four and a half LIM domains 5	Fhl5	2.37161	2.31476
1448276_at	64540	tetraspanin 4	Tspan4	2.37055	2.04203
1426511_at	71733	sushi domain containing 2	Susd2	2.363	2.5192
1453047_at	70026	translocator protein 2	Tspo2	2.36122	2.54823
1436395_at	239319	caspase recruitment domain family, member 6	Card6	2.35994	2.17985
1423025_a_at	100505386 /// 30953	IQ motif containing J-schwannomin interacting protein 1 read-through transcript /// schwannomin interacting protein 1	Iqcj-schip1 /// Schip1	2.3557	3.16464
1444178_at	100503337 /// 433237	predicted gene 9895 /// hypothetical LOC100503337	Gm9895 /// LOC100503337	2.34974	2.32777
1420653_at;1445360_at	21803	transforming growth factor, beta 1;Transforming growth factor, beta 1	Tgfb1	2.34833	2.75648
1426567_a_at;1430125_s_at;1430747_at;1431238_at	66943	PQ loop repeat containing 1	Pqlc1	2.34754	2.1807
1420654_a_at	74185	glucan (1,4-alpha-), branching enzyme 1	Gbe1	2.34449	2.49377
1421415_s_at;1425503_at;1430826_s_at;1437607_at;1438660_at;1450238_at;1451733_at;1453674_at	14538	glucosaminyl (N-acetyl) transferase 2, I-branching enzyme;Glucosaminyl (N-acetyl) transferase 2, I-branching enzyme	Gcnt2	2.343	2.34138
1421550_a_at;1426092_a_at	640746 /// 94094	tripartite motif-containing protein 34-like /// tripartite motif-containing 34	LOC640746 /// Trim34	2.33947	2.22074
1420499_at;1429692_s_at	14528	GTP cyclohydrolase 1	Gch1	2.33832	4.10885
1425019_at;1425020_at	217379	UBX domain protein 2A	Ubxn2a	2.33368	2.67233
1419631_at	22376	Wiskott-Aldrich syndrome homolog (human)	Was	2.32967	2.37136
1430956_at;1431057_a_at;1437671_x_at;1446560_at	76453	Protease, serine, 23;protease, serine, 23	Prss23	2.32552	2.31031
1448912_at	56745	C1q and tumor necrosis factor related protein 1	C1qtnf1	2.32172	2.30461
1448561_at	17970	neutrophil cytosolic factor 2	Ncf2	2.31808	2.51436
1421839_at;1421840_at;1450392_at	11303	ATP-binding cassette, sub-family A (ABC1), member 1	Abca1	2.31477	3.17341
1418314_a_at;1438217_at;1447735_x_at;1455358_at	268859	RNA binding protein, fox-1 homolog (C. elegans) 1	Rbfox1	2.3124	2.49491
1416630_at	15903	inhibitor of DNA binding 3	Id3	2.31205	3.33848
1417620_at;1440208_at	19354	RAS-related C3 botulinum substrate 2	Rac2	2.30611	2.23018
1448950_at;1459777_at	16177	interleukin 1 receptor, type I	Il1r1	2.30597	2.01356
1418865_at	29813	zinc finger protein 385A	Zfp385a	2.30521	2.98362
1430462_at;1432420_a_at	71886	RIKEN cDNA 2310002L09 gene	2310002L09Rik	2.30508	3.35248
1420342_at	14546	ganglioside-induced differentiation-associated-protein 10	Gdap10	2.2989	2.09353
1420779_at	14201	four and a half LIM domains 3	Fhl3	2.29781	2.36592
1420784_at	24046	sodium channel, voltage-gated, type XI, alpha	Scn11a	2.29088	2.17143
1425625_at;1427164_at;1427165_at;1451775_s_at;1454783_at	16164	interleukin 13 receptor, alpha 1	Il13ra1	2.2869	2.65094
1416840_at	68041	Mid1 interacting protein 1 (gastrulation specific G12-like (zebrafish))	Mid1ip1	2.28471	2.57954
1423284_at	67729	MANSC domain containing 1	Mansc1	2.27715	2.18986
1428016_a_at	69903	Ras interacting protein 1	Rasip1	2.26699	3.70623
1433593_at;1451196_at	383295	yippee-like 5 (Drosophila)	Ypel5	2.26298	2.07006
1418135_at;1425640_at;1425641_at	17355	AF4/FMR2 family, member 1	Aff1	2.25913	2.68366
1433803_at;1433804_at;1433805_at	16451	Janus kinase 1	Jak1	2.25716	2.37973
1423651_at;1423652_at	69046	iron-sulfur cluster assembly 1 homolog (S. cerevisiae)	Isca1	2.25279	3.2733
1427364_a_at;1437711_x_at;1438761_a_at	18263	ornithine decarboxylase, structural 1	Odc1	2.24491	2.46322
1416780_at	18642	phosphofructokinase, muscle	Pfkm	2.24196	4.50999
1424775_at	246730	2'-5' oligoadenylate synthetase 1A	Oas1a	2.23175	2.25001
1423753_at	68010	BMP and activin membrane-bound inhibitor, homolog (Xenopus laevis)	Bambi	2.22905	5.35872
1423986_a_at;1437503_a_at	66940	shisa homolog 5 (Xenopus laevis)	Shisa5	2.22531	2.2876
1443458_at	235302	RIKEN cDNA D630033O11 gene	D630033O11Rik	2.21874	2.16079
1448118_a_at	13033	cathepsin D	Ctsd	2.21292	2.19417
1416226_at;1416227_at	11867	actin related protein 2/3 complex, subunit 1B	Arpc1b	2.20665	2.00521
1435589_at	240514	coiled-coil domain containing 85B	Ccdc85b	2.19905	2.57242
1434321_at;1450672_a_at	22040 /// 235610	ATR interacting protein /// three prime repair exonuclease 1	Atrip /// Trex1	2.19622	2.3109
1422651_at	11450	adiponectin, C1Q and collagen domain containing	Adipoq	2.1957	2.98372
1425139_at;1451599_at	230784	sestrin 2	Sesn2	2.17334	2.23352
1419120_at	17095	lymphoblastomic leukemia 1	Lyl1	2.17131	2.51766
1424987_at;1435830_a_at;1444063_at	226421	RIKEN cDNA 5430435G22 gene	5430435G22Rik	2.16697	2.00039
1418888_a_at	27361	selenoprotein X 1	Sepx1	2.16476	2.43454
1417750_a_at;1430374_at	67712	solute carrier family 25, member 37	Slc25a37	2.15004	2.24902
1427091_at	98999	zinc finger, NFX1-type containing 1	Znfx1	2.14649	2.16743
1417281_a_at;1417282_at	26561	matrix metallopeptidase 23	Mmp23	2.13512	2.03378
1418311_at;1442436_at	63828	fructosamine 3 kinase	Fn3k	2.13505	2.16244
1418181_at;1418182_at	19245	protein tyrosine phosphatase 4a3	Ptp4a3	2.13059	2.51745
1454606_at	217684	RIKEN cDNA 4933426M11 gene	4933426M11Rik	2.12908	3.10688
1416130_at;1448233_at	19122	prion protein	Prnp	2.12178	4.20841
1417756_a_at	16985	lymphocyte specific 1	Lsp1	2.11814	4.85489
1436526_at	214505	N-acetylglucosamine-1-phosphotransferase, gamma subunit	Gnptg	2.11335	2.3455
1439151_at;1454997_at	320183	methionine sulfoxide reductase B3	Msrb3	2.10472	2.03601
1425704_at	192970	dehydrogenase/reductase (SDR family) member 11	Dhrs11	2.10435	2.42335
1419595_a_at	14590	gamma-glutamyl hydrolase	Ggh	2.09236	2.31161
1416406_at;1416407_at	18611	phosphoprotein enriched in astrocytes 15A	Pea15a	2.07702	2.08175
1436026_at;1444202_at	353310	zinc finger protein 703	Zfp703	2.06925	2.63175
1460227_at	21857	tissue inhibitor of metalloproteinase 1	Timp1	2.06346	3.2984
1431422_a_at	56405	dual specificity phosphatase 14	Dusp14	2.06051	3.05143
1419591_at	83492	gasdermin C	Gsdmc	2.05847	2.07134
1424339_at	231655	2'-5' oligoadenylate synthetase-like 1	Oasl1	2.05756	2.23476
1447267_at	97983	expressed sequence C85319	C85319	2.04858	2.39438
1417430_at	12585	cerebellar degeneration-related 2	Cdr2	2.04641	3.67145
1426858_at;1426859_at	16324	inhibin beta-B	Inhbb	2.04635	2.19953
1434121_at	243914	leucine-rich repeat LGI family, member 4	Lgi4	2.04394	2.17137
1424250_a_at	71704	Rho guanine nucleotide exchange factor (GEF) 3	Arhgef3	2.04016	2.03773
1427892_at	246177	myosin IG	Myo1g	2.03318	2.05653
1426043_a_at;1433681_x_at	12335	calpain 3	Capn3	2.02956	2.92397
1420011_s_at;1420012_at;1420886_a_at;1437223_s_at	22433	X-box binding protein 1	Xbp1	2.02658	2.60589
1455338_at	239559	alpha 1,4-galactosyltransferase	A4galt	2.02211	2.04285
1419738_a_at;1419739_at;1425028_a_at;1449577_x_at	22004	tropomyosin 2, beta	Tpm2	2.02013	2.24198
1424065_at;1451218_at	192193	ER degradation enhancer, mannosidase alpha-like 1	Edem1	2.01484	2.07181
1422818_at;1437132_x_at;1447885_x_at;1450767_at	18003	neural precursor cell expressed, developmentally down-regulated gene 9	Nedd9	2.01021	3.31227
1429146_at;1453049_at	75744	small VCP/p97-interacting protein	Svip	2.0076	2.00129
1423461_a_at	24109	ubiquitin-like 3	Ubl3	2.00375	2.26253
1422324_a_at;1427527_a_at	19227	parathyroid hormone-like peptide	Pthlh	2.00345	2.05501
1420772_a_at;1425281_a_at;1425557_x_at	14605	TSC22 domain family, member 3	Tsc22d3	2.00269	2.13001
1421098_at	56792	signal transducing adaptor family member 1	Stap1	2.00168	2.43149
1426460_a_at;1426461_at;1434485_a_at;1434486_x_at;1451742_a_at	216558	UDP-glucose pyrophosphorylase 2	Ugp2	2.00016	2.55044
a, fold change compared to embryo; b, fold change compared to fetal-early postnatal
