# Supplementary material for: Gene Expression Profiling of Muscle Stem Cells Identifies Novel Regulators of Postnatal Myogenesis
Source: Front Cell Dev Biol. 2016 Jun 21;4:58. doi: 10.3389/fcell.2016.00058 (PMC4914952; doi:10.3389/fcell.2016.00058)
Supplement: Supplementary file 4 [file Table4.xlsx]

## Sheet: DR EMBRYO
Table S4: DOWN-REGULATED GENES (FC<½)
Affymetrix transcriptome analysis specific for Pax3+ embryonic cells
Probe Set ID	Gene ID	Gene Title	Gene Symbol	Folda Change	Foldb Change
1417185_at	110454	lymphocyte antigen 6 complex, locus A	Ly6a	0.00818949	0.129917
1455736_at	233199	myosin binding protein C, fast-type	Mybpc2	0.00917092	0.165014
1449356_at	76294	ankyrin repeat and SOCs box-containing 5	Asb5	0.00960121	0.132063
1417273_at	27273	pyruvate dehydrogenase kinase, isoenzyme 4	Pdk4	0.0128249	0.0335116
1450118_a_at	21957	troponin T3, skeletal, fast	Tnnt3	0.01404	0.10124
1416321_s_at;1416322_at	116847	proline arginine-rich end leucine-rich repeat	Prelp	0.0148533	0.135914
1420539_a_at	69121	chordin-like 2	Chrdl2	0.0151066	0.108358
1418511_at	56429	dermatopontin	Dpt	0.0154719	0.0216813
1427371_at	217258	ATP-binding cassette, sub-family A (ABC1), member 8a	Abca8a	0.0155112	0.0532204
1419209_at;1441855_x_at;1457644_s_at	14825	chemokine (C-X-C motif) ligand 1	Cxcl1	0.0158245	0.0252274
1428776_at	75750	solute carrier family 10 (sodium/bile acid cotransporter family), member 6	Slc10a6	0.0161324	0.0901419
1421571_a_at	100041546 /// 17067	lymphocyte antigen 6 complex, locus C1 /// lymphocyte antigen 6 complex, locus C2	Ly6c1 /// Ly6c2	0.0162755	0.416332
1418688_at	12311	calcitonin receptor	Calcr	0.0166965	0.0304871
1452345_at	93677	leiomodin 2 (cardiac)	Lmod2	0.0177645	0.178854
1417614_at	12715	creatine kinase, muscle	Ckm	0.018236	0.316438
1450297_at	16193	interleukin 6	Il6	0.0204808	0.24881
1423954_at	12266	complement component 3	C3	0.0207389	0.33825
1436332_at	243912	heat shock protein, alpha-crystallin-related, B6	Hspb6	0.0231293	0.420749
1428942_at	17750	metallothionein 2	Mt2	0.0236573	0.0557872
1426937_at;1452244_at	70717	RIKEN cDNA 6330406I15 gene	6330406I15Rik	0.0237626	0.186502
1450798_at	81877	tenascin XB	Tnxb	0.0240558	0.108133
1448755_at	12819	collagen, type XV, alpha 1	Col15a1	0.024373	0.0113925
1418677_at	11474	actinin alpha 3	Actn3	0.0244744	0.438834
1449145_a_at	12389	caveolin 1, caveolae protein	Cav1	0.0246125	0.0347201
1449218_at	12869	cytochrome c oxidase, subunit VIIIb	Cox8b	0.0248078	0.221268
1418930_at	15945	chemokine (C-X-C motif) ligand 10	Cxcl10	0.0253916	0.134199
1423233_at;1456605_at	12609	CCAAT/enhancer binding protein (C/EBP), delta	Cebpd	0.0255837	0.0671804
1417654_at;1448793_a_at	20971	syndecan 4	Sdc4	0.0263177	0.143218
1416468_at	11668	aldehyde dehydrogenase family 1, subfamily A1	Aldh1a1	0.0266528	0.351835
1451780_at	17060	B-cell linker	Blnk	0.0289376	0.271534
1422790_at	18159	natriuretic peptide type C	Nppc	0.0302263	0.044051
1418025_at	20893	basic helix-loop-helix family, member e40	Bhlhe40	0.0302748	0.106335
1418133_at	12051	B-cell leukemia/lymphoma 3	Bcl3	0.0305666	0.0869398
1418571_at;1418572_x_at	27279	tumor necrosis factor receptor superfamily, member 12a	Tnfrsf12a	0.0316669	0.144488
1452388_at	193740	heat shock protein 1A	Hspa1a	0.0317883	0.0735422
1418709_at	12865	cytochrome c oxidase, subunit VIIa 1	Cox7a1	0.0318425	0.345626
1424022_at	71839	oxidative stress induced growth inhibitor 1	Osgin1	0.0318549	0.106147
1457296_at	214425	cartilage intermediate layer protein, nucleotide pyrophosphohydrolase	Cilp	0.032011	0.400846
1429159_at;1436755_at;1441946_at	209378	inter-alpha (globulin) inhibitor H5	Itih5	0.0320362	0.0644278
1449038_at	15483	hydroxysteroid 11-beta dehydrogenase 1	Hsd11b1	0.0328783	0.33526
1427126_at;1427127_x_at;1452318_a_at	15511	heat shock protein 1B	Hspa1b	0.0329594	0.106699
1417933_at	16012	insulin-like growth factor binding protein 6	Igfbp6	0.0332832	0.321311
1449363_at	11910	activating transcription factor 3	Atf3	0.0344775	0.185394
1451931_x_at	14980	histocompatibility 2, D region	H2-L	0.0349842	0.300725
1424948_x_at	100044874 /// 14964 /// 14972	histocompatibility 2, D region locus 1 /// histocompatibility 2, K1, K region /// h-2 class I histocompatibility antigen, K-W28 alpha chain-like	H2-D1 /// H2-K1 /// LOC100044874	0.0350634	0.358298
1418454_at;1449082_at	50530	microfibrillar associated protein 5	Mfap5	0.0355242	0.176007
1426063_a_at	14579	GTP binding protein (gene overexpressed in skeletal muscle)	Gem	0.0359538	0.186602
1421244_at;1435663_at;1460591_at	13982	estrogen receptor 1 (alpha)	Esr1	0.0363179	0.170326
1428909_at;1435640_x_at	319269	RIKEN cDNA A130040M12 gene	A130040M12Rik	0.0366335	0.450025
1428083_at	66961	nuclear paraspeckle assembly transcript 1 (non-protein coding)	Neat1	0.037335	0.233557
1449984_at	20310	chemokine (C-X-C motif) ligand 2	Cxcl2	0.0382693	0.119294
1416129_at;1419816_s_at	74155	ERBB receptor feedback inhibitor 1	Errfi1	0.0385974	0.37271
1456437_x_at	50909 /// 667277	complement component 1, r subcomponent A /// complement component 1, r subcomponent B	C1ra /// C1rb	0.0388957	0.18541
1427735_a_at	11459	actin, alpha 1, skeletal muscle	Acta1	0.039294	0.178365
1433720_s_at;1436990_s_at	103172	coiled-coil-helix-coiled-coil-helix domain containing 10	Chchd10	0.03939	0.114163
1428722_at	76722	creatine kinase, mitochondrial 2	Ckmt2	0.039915	0.378658
1422138_at;1422139_at	18792	plasminogen activator, urokinase	Plau	0.0404945	0.184975
1419665_a_at;1419666_x_at	56312	nuclear protein 1	Nupr1	0.0407987	0.391395
1418674_at;1418675_at;1459217_at	18414	oncostatin M receptor	Osmr	0.0421838	0.389646
1415899_at	16477	Jun-B oncogene	Junb	0.042479	0.113984
1418825_at	15944	immunity-related GTPase family M member 1	Irgm1	0.0427817	0.24547
1417023_a_at;1424155_at;1425809_at;1451263_a_at	11770	fatty acid binding protein 4, adipocyte	Fabp4	0.0430272	0.204021
1451440_at	246048	chondrolectin	Chodl	0.0431877	0.0530929
1421289_at;1421290_at;1434927_at	29818	heat shock protein family, member 7 (cardiovascular)	Hspb7	0.0433165	0.208621
1427455_x_at;1427660_x_at;1452417_x_at	110759 /// 16071 /// 16114 /// 384419 /// 546213 /// 637227	predicted gene 10883 /// predicted gene 1420 /// predicted gene 7202 /// immunoglobulin kappa chain, constant region /// immunoglobulin kappa chain, joining region, 1 /// immunoglobulin kappa chain variable 28 (V28)	Gm10883 /// Gm1420 /// Gm7202 /// Igk-C /// Igk-J1 /// Igk-V28	0.0438919	0.458952
1449519_at	13197	growth arrest and DNA-damage-inducible 45 alpha	Gadd45a	0.0448061	0.170744
1425153_at	17882	myosin, heavy polypeptide 2, skeletal muscle, adult	Myh2	0.0454735	0.142438
1455271_at	620695	predicted gene 13889	Gm13889	0.0478266	0.37077
1448602_at	19309	muscle glycogen phosphorylase	Pygm	0.0478734	0.413364
1419149_at	18787	serine (or cysteine) peptidase inhibitor, clade E, member 1	Serpine1	0.0487694	0.232573
1418259_a_at	12496	ectonucleoside triphosphate diphosphohydrolase 2	Entpd2	0.0491956	0.12785
1422438_at	13849	epoxide hydrolase 1, microsomal	Ephx1	0.0496558	0.462938
1424041_s_at	50908	complement component 1, s subcomponent	C1s	0.0499043	0.35362
1423859_a_at;1423860_at	19215	prostaglandin D2 synthase (brain)	Ptgds	0.0502011	0.1452
1416778_at;1416779_at;1443832_s_at	20324	serum deprivation response	Sdpr	0.0503014	0.0596985
1450759_at	12161	bone morphogenetic protein 6	Bmp6	0.0503219	0.190373
1427682_a_at;1427683_at	13654	early growth response 2	Egr2	0.050339	0.0463659
1418240_at;1435906_x_at	14469	guanylate binding protein 2	Gbp2	0.050434	0.458928
1422452_at	29810	BCL2-associated athanogene 3	Bag3	0.0507597	0.16284
1416695_at;1438948_x_at;1456251_x_at	12257	translocator protein	Tspo	0.0509444	0.108775
1448154_at	29811	N-myc downstream regulated gene 2	Ndrg2	0.0510179	0.157514
1444016_at;1448213_at	16952	annexin A1	Anxa1	0.0511291	0.389803
1419477_at	93694	C-type lectin domain family 2, member d	Clec2d	0.0519904	0.11508
1417793_at	54396	immunity-related GTPase family M member 2	Irgm2	0.0534877	0.232007
1426808_at	16854	lectin, galactose binding, soluble 3	Lgals3	0.053682	0.257861
1417806_at	64082	popeye domain containing 2	Popdc2	0.0538522	0.15166
1427546_at	27404	ATP-binding cassette, sub-family A (ABC1), member 8b	Abca8b	0.0538667	0.20637
1426044_a_at	18761	protein kinase C, theta	Prkcq	0.0546929	0.0950202
1420991_at;1420992_at	107765	ankyrin repeat domain 1 (cardiac muscle)	Ankrd1	0.054777	0.223602
1426784_at	217333	tripartite motif-containing 47	Trim47	0.054955	0.10638
1453321_at	68655	fibronectin type III domain containing 1	Fndc1	0.0549935	0.0664301
1418547_at	21789	tissue factor pathway inhibitor 2	Tfpi2	0.0556625	0.172509
1419272_at	17874	myeloid differentiation primary response gene 88	Myd88	0.0562342	0.189632
1427465_at;1434893_at;1443823_s_at;1452308_a_at;1455136_at	98660	ATPase, Na+/K+ transporting, alpha 2 polypeptide	Atp1a2	0.0566839	0.123356
1422557_s_at;1451612_at	17748	metallothionein 1	Mt1	0.058151	0.209255
1423856_at	78977	popeye domain containing 3	Popdc3	0.0582712	0.0902439
1449106_at	14778	glutathione peroxidase 3	Gpx3	0.0584509	0.30514
1448394_at	17906	myosin, light polypeptide 2, regulatory, cardiac, slow	Myl2	0.0584526	0.3864
1448529_at	21824	thrombomodulin	Thbd	0.0596601	0.324776
1416066_at	12527	CD9 antigen	Cd9	0.0598152	0.294452
1416625_at	12258	serine (or cysteine) peptidase inhibitor, clade G, member 1	Serping1	0.0601086	0.287769
1423166_at;1450883_a_at;1450884_at	12491	CD36 antigen	Cd36	0.0603431	0.47053
1419042_at;1419043_a_at	60440	interferon inducible GTPase 1	Iigp1	0.060678	0.493281
1417311_at	68337	cysteine rich protein 2	Crip2	0.0612958	0.0945147
1422064_a_at;1437065_at;1437066_at;1437598_at;1438443_at;1439128_at;1439278_at;1443471_at;1451577_at	56490	zinc finger and BTB domain containing 20	Zbtb20	0.0614449	0.0801623
1451340_at	214855	AT rich interactive domain 5A (MRF1-like)	Arid5a	0.0632997	0.284772
1453119_at	71198	OTU domain containing 1	Otud1	0.0633316	0.099388
1437302_at	11555	adrenergic receptor, beta 2	Adrb2	0.0640473	0.0698106
1431843_a_at;1458299_s_at	18037	nuclear factor of kappa light polypeptide gene enhancer in B-cells inhibitor, epsilon	Nfkbie	0.0645378	0.350645
1422264_s_at;1428288_at;1428289_at;1436763_a_at;1436952_at;1452723_at;1456341_a_at	16601	Kruppel-like factor 9	Klf9	0.0660522	0.312112
1417494_a_at;1417495_x_at;1417496_at;1417497_at;1441326_at;1448734_at;1448735_at;1455393_at	12870	ceruloplasmin	Cp	0.0665225	0.175721
1420459_at	170765	ripply3 homolog (zebrafish)	Ripply3	0.0665347	0.0344397
1420558_at;1440173_x_at;1449906_at	20344	selectin, platelet	Selp	0.0668235	0.343092
1417163_at;1417164_at	63953	dual specificity phosphatase 10	Dusp10	0.0676886	0.344656
1436530_at	100034251	predicted gene 11428	Gm11428	0.0684335	0.486078
1421425_a_at;1450243_a_at	53901	regulator of calcineurin 2	Rcan2	0.068927	0.179462
1449398_at	66211	ribosomal protein L3-like	Rpl3l	0.0692847	0.45735
1436665_a_at	108075	latent transforming growth factor beta binding protein 4	Ltbp4	0.0695283	0.141466
1449461_at	63954	retinol binding protein 7, cellular	Rbp7	0.0699901	0.0760228
1427520_a_at;1427867_at;1427868_x_at;1452465_at	17879	myosin, heavy polypeptide 1, skeletal muscle, adult;Myosin, heavy polypeptide 1, skeletal muscle, adult	Myh1	0.0703223	0.443484
1437912_at	243621	IQ motif and Sec7 domain 3	Iqsec3	0.0706209	0.0606755
1455197_at	223881	Rho family GTPase 1	Rnd1	0.0722244	0.427533
1431008_at	110557 /// 68395	histocompatibility 2, Q region locus 6 /// histocompatibility 2, Q region locus 6-like	H2-Q6 /// LOC68395	0.0742119	0.206898
1420904_at;1420905_at	16172	interleukin 17 receptor A	Il17ra	0.0743016	0.306624
1418788_at	21687	endothelial-specific receptor tyrosine kinase	Tek	0.0746478	0.312755
1418616_at	17135	v-maf musculoaponeurotic fibrosarcoma oncogene family, protein K (avian)	Mafk	0.0751855	0.310447
1429900_at	76671	RIKEN cDNA 5330406M23 gene	5330406M23Rik	0.0764442	0.15824
1452956_a_at;1454757_s_at	52668	interferon, alpha-inducible protein 27 like 1	Ifi27l1	0.0767222	0.196932
1431281_at	68701	dysferlin interacting protein 1	Dysfip1	0.0777933	0.4577
1418901_at;1427844_a_at	12608	CCAAT/enhancer binding protein (C/EBP), beta	Cebpb	0.0780598	0.322674
1421129_a_at;1450124_a_at	53313	ATPase, Ca++ transporting, ubiquitous	Atp2a3	0.0781292	0.421334
1421375_a_at	20200	S100 calcium binding protein A6 (calcyclin)	S100a6	0.0794546	0.416767
1418393_a_at	16404	integrin alpha 7	Itga7	0.08089	0.078138
1418892_at	80837	ras homolog gene family, member J	Rhoj	0.0811521	0.234315
1419647_a_at	15937	immediate early response 3	Ier3	0.0827045	0.304518
1421374_a_at	56188	FXYD domain-containing ion transport regulator 1	Fxyd1	0.083833	0.392966
1428663_at;1429029_at	74442	sphingomyelin synthase 2	Sgms2	0.0841454	0.347237
1422562_at	56437	Ras-related associated with diabetes	Rrad	0.0847242	0.491483
1427865_at	100503322 /// 100503686	hypothetical LOC100503322 /// hypothetical LOC100503686	LOC100503322 /// LOC100503686	0.0855981	0.286423
1418936_at	17133	v-maf musculoaponeurotic fibrosarcoma oncogene family, protein F (avian)	Maff	0.08609	0.210324
1416576_at;1455899_x_at;1456212_x_at	12702	suppressor of cytokine signaling 3	Socs3	0.0899182	0.0911978
1423754_at	66141	interferon induced transmembrane protein 3	Ifitm3	0.0903321	0.247881
1428851_at	66895	RIKEN cDNA 1300014I06 gene	1300014I06Rik	0.0906568	0.171228
1434350_at	215418	cysteine-serine-rich nuclear protein 1	Csrnp1	0.0910167	0.44306
1452590_a_at;1458659_at	100039246 /// 211623	predicted gene 10393 /// placenta specific 9	Gm10393 /// Plac9	0.0918499	0.21995
1420389_at;1430335_a_at;1441743_at	18505	paired box gene 3	Pax3	0.0920672	0.123043
1445597_s_at;1451611_at	225845	phospholipase A2, group XVI	Pla2g16	0.0934296	0.317635
1421486_at;1436329_at	13655	early growth response 3	Egr3	0.0934935	0.269937
1417162_at	69660	transmembrane BAX inhibitor motif containing 1	Tmbim1	0.093699	0.191389
1454646_at	216198	t-complex 11 (mouse) like 2	Tcp11l2	0.0938787	0.455445
1426210_x_at;1445888_x_at;1451969_s_at	235587	poly (ADP-ribose) polymerase family, member 3	Parp3	0.0946236	0.167945
1419144_at	93671	CD163 antigen	Cd163	0.0952169	0.110182
1416749_at;1438251_x_at	56213	HtrA serine peptidase 1	Htra1	0.0956811	0.216435
1425829_a_at;1460197_a_at	117167	STEAP family member 4	Steap4	0.0959619	0.43483
1419703_at;1425984_at	53867	collagen, type V, alpha 3	Col5a3	0.095967	0.265973
1416752_at;1433783_at;1451999_at	24131	LIM domain binding 3	Ldb3	0.0969764	0.407027
1420583_a_at;1424034_at;1424035_at;1436325_at;1436326_at;1441085_at;1455165_at;1458129_at	19883	RAR-related orphan receptor alpha	Rora	0.0970909	0.258185
1439794_at;1450512_at	57764	netrin 4	Ntn4	0.0974578	0.0817978
1423405_at;1450974_at	110595	tissue inhibitor of metalloproteinase 4	Timp4	0.0986883	0.484838
1428622_at;1443579_s_at	100505173 /// 97998	DEP domain containing 6 /// hypothetical LOC100505173	Depdc6 /// LOC100505173	0.099026	0.127575
1448377_at	20568	secretory leukocyte peptidase inhibitor	Slpi	0.0990415	0.474628
1416889_at;1438608_at;1438609_x_at	21953	troponin I, skeletal, fast 2	Tnni2	0.0996377	0.334987
1417283_at;1441952_x_at	23936	Ly6/neurotoxin 1	Lynx1	0.0999176	0.303258
1424942_a_at	17869	myelocytomatosis oncogene	Myc	0.100285	0.367727
1454755_at	233011	inositol 1,4,5-trisphosphate 3-kinase C	Itpkc	0.100957	0.467878
1420804_s_at	17474	C-type lectin domain family 4, member d	Clec4d	0.102273	0.378719
1422134_at	14282	FBJ osteosarcoma oncogene B	Fosb	0.102706	0.232514
1423584_at;1423585_at;1437804_at	29817	insulin-like growth factor binding protein 7;Insulin-like growth factor binding protein 7	Igfbp7	0.103017	0.32121
1454736_at	268301	ankyrin repeat domain 57	Ankrd57	0.1031	0.185936
1419435_at	11761	aldehyde oxidase 1	Aox1	0.103554	0.394411
1419039_at;1419040_at	56448	cytochrome P450, family 2, subfamily d, polypeptide 22	Cyp2d22	0.103774	0.305202
1419874_x_at;1427638_at;1439163_at	235320	zinc finger and BTB domain containing 16	Zbtb16	0.104538	0.356138
1417464_at	21925	troponin C2, fast	Tnnc2	0.104574	0.277876
1420458_at	93670	tachykinin 4	Tac4	0.104725	0.356285
1419292_at;1427029_at;1431762_at	78558	HtrA serine peptidase 3	Htra3	0.105179	0.169691
1418468_at	11744	annexin A11	Anxa11	0.105204	0.12145
1444112_at	545539	predicted gene 15417	Gm15417	0.105653	0.37948
1416250_at;1448272_at	12227	B-cell translocation gene 2, anti-proliferative	Btg2	0.1064	0.262053
1417960_at	12877	cytoplasmic polyadenylation element binding protein 1	Cpeb1	0.106806	0.338621
1416326_at	12925	cysteine-rich protein 1 (intestinal)	Crip1	0.106897	0.247261
1449556_at	100505163 /// 15040 /// 667803	RIKEN cDNA C920025E04 gene /// histocompatibility 2, T region locus 23 /// h-2 class I histocompatibility antigen, D-37 alpha chain-like	C920025E04Rik /// H2-T23 /// LOC100505163	0.107212	0.463692
1452521_a_at	18793	plasminogen activator, urokinase receptor	Plaur	0.107965	0.488404
1448436_a_at	16362	interferon regulatory factor 1	Irf1	0.108475	0.141986
1416067_at	15982	interferon-related developmental regulator 1	Ifrd1	0.109466	0.282305
1423903_at;1423904_a_at;1423905_at;1429848_at;1445149_at;1450295_s_at;1451160_s_at	52118	poliovirus receptor;Poliovirus receptor	Pvr	0.109499	0.284746
1440452_at;1441224_at;1441542_at	13497	dystrophin related protein 2	Drp2	0.109535	0.254555
1422567_at;1454942_at	63913	family with sequence similarity 129, member A	Fam129a	0.109795	0.286264
1450678_at	16414	integrin beta 2	Itgb2	0.109872	0.493198
1417856_at	19698	avian reticuloendotheliosis viral (v-rel) oncogene related B	Relb	0.110158	0.25772
1421008_at;1421009_at;1436058_at	58185	radical S-adenosyl methionine domain containing 2	Rsad2	0.110748	0.485763
1448618_at;1456586_x_at	78388	major vault protein	Mvp	0.111339	0.28695
1417168_a_at;1417169_at	53376	ubiquitin specific peptidase 2	Usp2	0.11164	0.360344
1415904_at;1431056_a_at	16956	lipoprotein lipase	Lpl	0.112663	0.214323
1437486_at	232431	G protein-coupled receptor, family C, group 5, member A	Gprc5a	0.112679	0.489931
1425336_x_at;1427746_x_at;1450534_x_at;1451593_at	14972	histocompatibility 2, K1, K region;Histocompatibility 2, K1, K region	H2-K1	0.114067	0.438235
1420197_at;1449773_s_at;1450971_at	17873	Growth arrest and DNA-damage-inducible 45 beta;growth arrest and DNA-damage-inducible 45 beta	Gadd45b	0.114263	0.165042
1453059_at	69642	RIKEN cDNA 2310046A06 gene	2310046A06Rik	0.11577	0.426502
1416072_at	12490	CD34 antigen	Cd34	0.115895	0.248587
1424544_at	223649	nuclear receptor binding protein 2	Nrbp2	0.117281	0.101539
1453228_at;1457780_at	74732	syntaxin 11	Stx11	0.118761	0.256922
1455743_at	241327	olfactomedin-like 2A	Olfml2a	0.119819	0.152183
1451932_a_at	229595	ADAMTS-like 4	Adamtsl4	0.120825	0.341832
1434354_at	109731	monoamine oxidase B	Maob	0.121086	0.267289
1420757_at	17877	myogenic factor 5	Myf5	0.12184	0.125588
1430119_at	100039091 /// 68655	fibronectin type III domain containing 1 /// fibronectin type III domain-containing protein 1-like	Fndc1 /// LOC100039091	0.12233	0.305831
1418265_s_at	16363	interferon regulatory factor 2	Irf2	0.123209	0.25858
1428896_at	68797	platelet-derived growth factor receptor-like	Pdgfrl	0.123217	0.247426
1417607_at;1457633_x_at	12862	cytochrome c oxidase, subunit VI a, polypeptide 2	Cox6a2	0.123587	0.386475
1424383_at	214359	transmembrane protein 51	Tmem51	0.124194	0.147444
1449396_at	11754	amine oxidase, copper containing 3	Aoc3	0.124263	0.439161
1426731_at;1426732_at	13346	desmin	Des	0.124601	0.397782
1420760_s_at;1423413_at;1450976_at;1450977_s_at;1456174_x_at	17988	N-myc downstream regulated gene 1	Ndrg1	0.124854	0.261106
1425560_a_at;1447676_x_at	67860	S100 calcium binding protein A16	S100a16	0.125529	0.131118
1416619_at;1448407_at	74048	RIKEN cDNA 4632428N05 gene	4632428N05Rik	0.126226	0.332208
1450350_a_at	81703	Jun dimerization protein 2	Jdp2	0.126484	0.193024
1452595_at;1455965_at	240913	a disintegrin-like and metallopeptidase (reprolysin type) with thrombospondin type 1 motif, 4	Adamts4	0.126651	0.285361
1424524_at	71712	DNA-damage regulated autophagy modulator 1	Dram1	0.128546	0.37804
1420970_at;1450065_at;1456307_s_at	11513	adenylate cyclase 7	Adcy7	0.128619	0.296865
1422573_at	11717	adenosine monophosphate deaminase 3	Ampd3	0.128734	0.233851
1422982_at;1437064_at;1455647_at	11835	androgen receptor	Ar	0.130201	0.212681
1418981_at;1449297_at	12364	caspase 12	Casp12	0.130668	0.236869
1417483_at;1448728_a_at;1457404_at	80859	nuclear factor of kappa light polypeptide gene enhancer in B-cells inhibitor, zeta;Nuclear factor of kappa light polypeptide gene enhancer in B-cells inhibitor, zeta	Nfkbiz	0.130923	0.197232
1423872_a_at;1426778_at;1426779_x_at;1456131_x_at	13138	dystroglycan 1	Dag1	0.131582	0.146623
1452519_a_at	22695	zinc finger protein 36	Zfp36	0.131677	0.135572
1421818_at;1450381_a_at	12053	B-cell leukemia/lymphoma 6	Bcl6	0.132435	0.429476
1416897_at	80285	poly (ADP-ribose) polymerase family, member 9	Parp9	0.132573	0.340642
1425545_x_at;1425614_x_at;1426324_at;1427726_at;1450170_x_at;1451683_x_at;1451784_x_at;1451934_at;1452544_x_at	14964	histocompatibility 2, D region locus 1	H2-D1	0.134305	0.387742
1421223_a_at;1424176_a_at;1457658_x_at	11746	annexin A4	Anxa4	0.134424	0.221176
1448710_at	12767	chemokine (C-X-C motif) receptor 4	Cxcr4	0.134633	0.126175
1420710_at	19696	reticuloendotheliosis oncogene	Rel	0.13472	0.263614
1428378_at;1431909_at;1436183_at	78781	zinc finger CCCH type, antiviral 1	Zc3hav1	0.136454	0.227508
1444596_at;1452510_at	18509	paired box gene 7	Pax7	0.136502	0.146951
1448786_at	66857	phospholipase B domain containing 1	Plbd1	0.138066	0.15855
1449168_a_at	11641 /// 242481	A kinase (PRKA) anchor protein 2 /// paralemmin 2	Akap2 /// Palm2	0.138669	0.478215
1417429_at	14261	flavin containing monooxygenase 1	Fmo1	0.138724	0.179718
1421594_a_at	83671	synaptotagmin-like 2	Sytl2	0.139737	0.103781
1435208_at;1439825_at	209200	deltex 3-like (Drosophila)	Dtx3l	0.140572	0.308274
1426942_at	11630	absent in melanoma 1	Aim1	0.14157	0.156395
1427057_at;1443558_s_at	103466	5'-nucleotidase domain containing 3	Nt5dc3	0.141714	0.220038
1450511_at	18198	muscle, skeletal, receptor tyrosine kinase	Musk	0.142365	0.301501
1416505_at	15370	nuclear receptor subfamily 4, group A, member 1	Nr4a1	0.142561	0.360934
1428562_at	100042498	RIKEN cDNA 2210403K04 gene	2210403K04Rik	0.142682	0.351497
1433699_at;1450829_at	21929	tumor necrosis factor, alpha-induced protein 3	Tnfaip3	0.142811	0.293066
1419646_a_at;1425263_a_at;1425264_s_at;1433532_a_at;1436201_x_at;1451961_a_at;1454651_x_at;1456228_x_at	17196	myelin basic protein	Mbp	0.143002	0.231048
1439529_at	269855	RIKEN cDNA A430110N23 gene	A430110N23Rik	0.143154	0.18848
1425156_at;1434380_at	229900	guanylate binding protein 6	Gbp6	0.143691	0.279996
1419619_at	74127	keratin 80	Krt80	0.144111	0.257821
1444511_at;1460565_at	98396	solute carrier family 41, member 1	Slc41a1	0.144363	0.354338
1416978_at	14132	Fc receptor, IgG, alpha chain transporter	Fcgrt	0.144614	0.349342
1416029_at	21847	Kruppel-like factor 10	Klf10	0.145236	0.206879
1419124_at;1424463_at;1424464_s_at	98682	major facilitator superfamily domain containing 6	Mfsd6	0.145569	0.185319
1418808_at	19682	retinol dehydrogenase 5	Rdh5	0.146196	0.158157
1419100_at	20716	serine (or cysteine) peptidase inhibitor, clade A, member 3N	Serpina3n	0.147448	0.401838
1447927_at	100702 /// 626578	guanylate-binding protein 10 /// macrophage activation 2 like	Gbp10 /// Mpa2l	0.149291	0.283214
1419687_at	107227	MACRO domain containing 1	Macrod1	0.149468	0.203161
1416958_at;1416959_at;1457250_x_at	353187	nuclear receptor subfamily 1, group D, member 2;Nuclear receptor subfamily 1, group D, member 2	Nr1d2	0.151767	0.420123
1423915_at	320078	olfactomedin-like 2B	Olfml2b	0.152201	0.211457
1418186_at	14871	glutathione S-transferase, theta 1	Gstt1	0.152866	0.316734
1451031_at	20379	secreted frizzled-related protein 4	Sfrp4	0.153183	0.488838
1426285_at	16773	laminin, alpha 2	Lama2	0.155641	0.114736
1423253_at	17528	myelin protein zero	Mpz	0.156413	0.306214
1426399_at	246228	von Willebrand factor A domain containing 1	Vwa1	0.156852	0.300642
1448995_at	56744	platelet factor 4	Pf4	0.157379	0.393203
1416755_at;1416756_at	81489	DnaJ (Hsp40) homolog, subfamily B, member 1	Dnajb1	0.157891	0.235362
1429071_at	109264	malic enzyme 3, NADP(+)-dependent, mitochondrial	Me3	0.158181	0.323611
1419536_a_at	19697	v-rel reticuloendotheliosis viral oncogene homolog A (avian)	Rela	0.158868	0.492758
1427943_at	75572	acylphosphatase 2, muscle type	Acyp2	0.158954	0.42236
1423551_at;1431824_at;1434115_at;1454015_a_at	12554	cadherin 13	Cdh13	0.159869	0.33408
1426873_s_at	16480	junction plakoglobin	Jup	0.160677	0.197461
1434573_at	215243	TRAF3 interacting protein 3	Traf3ip3	0.161009	0.13224
1420088_at;1420089_at;1438157_s_at;1448306_at;1449731_s_at	18035	nuclear factor of kappa light polypeptide gene enhancer in B-cells inhibitor, alpha;Nuclear factor of kappa light polypeptide gene enhancer in B-cells inhibitor, alpha	Nfkbia	0.162664	0.212953
1415996_at;1415997_at	56338	thioredoxin interacting protein	Txnip	0.163005	0.241267
1424617_at;1445897_s_at;1459151_x_at	70110	interferon-induced protein 35	Ifi35	0.163298	0.339553
1431045_at;1454806_at	76820	family with sequence similarity 49, member A	Fam49a	0.16386	0.378572
1433571_at	218442	serine incorporator 5	Serinc5	0.164254	0.12152
1421336_at;1437894_at;1457432_at	19130	prospero-related homeobox 1	Prox1	0.165657	0.196333
1421632_at	140493	potassium intermediate/small conductance calcium-activated channel, subfamily N, member 3	Kcnn3	0.16593	0.409327
1418932_at	18030	nuclear factor, interleukin 3, regulated	Nfil3	0.166861	0.317387
1426276_at	71586	interferon induced with helicase C domain 1	Ifih1	0.167719	0.361313
1416455_a_at;1434369_a_at;1435837_at	12955	crystallin, alpha B	Cryab	0.167887	0.255125
1425454_a_at	16159	interleukin 12a	Il12a	0.168883	0.28348
1417406_at	55942	SERTA domain containing 1	Sertad1	0.169478	0.349349
1423261_at;1440780_x_at;1460049_s_at	78896	RIKEN cDNA 1500015O10 gene	1500015O10Rik	0.169921	0.231824
1421136_at;1438696_at;1441923_s_at;1441924_x_at	13616	endothelin 3	Edn3	0.170445	0.35816
1419879_s_at;1425974_a_at;1426415_a_at	217069	tripartite motif-containing 25	Trim25	0.170615	0.143508
1455925_at	77630	PR domain containing 8	Prdm8	0.170866	0.0542682
1423760_at;1434376_at;1443265_at;1452483_a_at	12505	CD44 antigen	Cd44	0.171772	0.201897
1452330_a_at	74761	matrix-remodelling associated 8	Mxra8	0.173464	0.32767
1428271_at;1449626_s_at	67131	acyl-Coenzyme A binding domain containing 4	Acbd4	0.173701	0.44541
1416713_at	67971	tubulin polymerization-promoting protein family member 3	Tppp3	0.174232	0.437521
1435564_at	240055	neuralized homolog 1B (Drosophila)	Neurl1B	0.176036	0.0675422
1421812_at;1450378_at	21356	TAP binding protein	Tapbp	0.177168	0.493158
1441026_at;1452351_at	328417	poly (ADP-ribose) polymerase family, member 4	Parp4	0.177268	0.202375
1423885_at;1423886_at	226519	laminin, gamma 1	Lamc1	0.1782	0.214659
1436545_at;1455711_at	207521	deltex 4 homolog (Drosophila)	Dtx4	0.179414	0.167505
1435386_at	22371	Von Willebrand factor homolog	Vwf	0.17969	0.338175
1440085_at	245527	ectodysplasin A2 receptor	Eda2r	0.180104	0.318137
1418126_at	20304	chemokine (C-C motif) ligand 5	Ccl5	0.180526	0.498426
1455210_at	387609	zinc fingers and homeoboxes 2	Zhx2	0.182175	0.321499
1423871_at	208795	transmembrane protein 63a	Tmem63a	0.18236	0.257029
1451755_a_at	11810	apolipoprotein B mRNA editing enzyme, catalytic polypeptide 1	Apobec1	0.182421	0.497404
1419508_at;1439273_at;1449485_at	19766	receptor (TNFRSF)-interacting serine-threonine kinase 1	Ripk1	0.183426	0.451179
1420682_at	11443	cholinergic receptor, nicotinic, beta polypeptide 1 (muscle)	Chrnb1	0.184444	0.2575
1443621_at;1443698_at	327959	XIAP associated factor 1	Xaf1	0.186548	0.265215
1418949_at	23886	growth differentiation factor 15	Gdf15	0.18731	0.416613
1417327_at;1425955_at	12390	caveolin 2	Cav2	0.187629	0.234514
1434414_at	239554	FAD-dependent oxidoreductase domain containing 2	Foxred2	0.18899	0.434341
1425091_at;1428538_s_at;1437902_s_at	71660	retinoic acid receptor responder (tazarotene induced) 2	Rarres2	0.189111	0.414218
1420245_x_at;1426529_a_at;1439407_x_at	21346	transgelin 2	Tagln2	0.189447	0.294127
1449440_at	64899	lipin 3	Lpin3	0.189766	0.325991
1448562_at	22271	uridine phosphorylase 1	Upp1	0.190329	0.165481
1424799_a_at;1429033_at	74375	golgi coiled coil 1	Gcc1	0.190423	0.393837
1448170_at;1448171_at	20439	seven in absentia 2	Siah2	0.19141	0.353606
1419208_at	26410	mitogen-activated protein kinase kinase kinase 8	Map3k8	0.191679	0.286484
1455396_at	54670	ATPase, class I, type 8B, member 1	Atp8b1	0.192551	0.466469
1416303_at;1416304_at	56722	LPS-induced TN factor	Litaf	0.193777	0.482631
1419056_at	20167	reticulon 2 (Z-band associated protein)	Rtn2	0.194078	0.264545
1429173_at	69537	deoxyribonuclease 1-like 1	Dnase1l1	0.194121	0.258762
1432289_a_at	71912	junctional sarcoplasmic reticulum protein 1	Jsrp1	0.19584	0.281841
1419309_at	14726	podoplanin	Pdpn	0.197117	0.310145
1425719_a_at	64685	N-myc (and STAT) interactor	Nmi	0.198877	0.407925
1434308_at;1439965_at;1456940_at	215113	solute carrier family 43, member 2	Slc43a2	0.198991	0.345186
1421469_a_at;1450259_a_at	20850	signal transducer and activator of transcription 5A	Stat5a	0.199088	0.351669
1417130_s_at;1453410_at	57875	angiopoietin-like 4	Angptl4	0.199277	0.235546
1444587_at	105188	expressed sequence AI481207	AI481207	0.19941	0.247298
1448700_at	14373	G0/G1 switch gene 2	G0s2	0.1999	0.389071
1431336_at;1451204_at	71145	scavenger receptor class A, member 5 (putative)	Scara5	0.200581	0.386909
1439349_at;1441840_x_at;1443721_x_at;1458308_at	216161	strawberry notch homolog 2 (Drosophila);Strawberry notch homolog 2 (Drosophila)	Sbno2	0.200989	0.185416
1415874_at	24063	sprouty homolog 1 (Drosophila)	Spry1	0.20143	0.204366
1428864_at	18218 /// 71434	RIKEN cDNA 5530400B01 gene /// dual specificity phosphatase 8	5530400B01Rik /// Dusp8	0.202522	0.448129
1444982_at	319341	RIKEN cDNA C230007H23 gene	C230007H23Rik	0.202844	0.186363
1438175_x_at;1438372_at;1450917_at;1457435_x_at	17930	myomesin 2	Myom2	0.202909	0.293575
1416942_at;1439068_at	80898	endoplasmic reticulum aminopeptidase 1	Erap1	0.203049	0.459301
1435721_at	60613	potassium voltage-gated channel, subfamily Q, member 4	Kcnq4	0.203319	0.263465
1421431_at;1424130_a_at;1453891_at	19285	polymerase I and transcript release factor	Ptrf	0.203872	0.371212
1418835_at	21664	pleckstrin homology-like domain, family A, member 1	Phlda1	0.203884	0.163209
1425272_at;1425273_s_at;1433670_at	13731	epithelial membrane protein 2	Emp2	0.204698	0.389216
1453851_a_at	23882	growth arrest and DNA-damage-inducible 45 gamma	Gadd45g	0.204809	0.30795
1455870_at	11641	A kinase (PRKA) anchor protein 2	Akap2	0.205375	0.438366
1424671_at	72287	pleckstrin homology domain containing, family F (with FYVE domain) member 1	Plekhf1	0.205682	0.353267
1427040_at	16543	MyoD family inhibitor domain containing	Mdfic	0.205971	0.176499
1418937_at;1418938_at;1426081_a_at	13371	deiodinase, iodothyronine, type II	Dio2	0.207283	0.256975
1427853_a_at;1427854_x_at;1453914_at	100303734	predicted gene 9817	Gm9817	0.208037	0.465032
1428037_at	246190	otoancorin	Otoa	0.208169	0.396393
1449491_at	105844	caspase recruitment domain family, member 10	Card10	0.20822	0.254466
1419302_at;1419303_at;1438886_at	56198	hairy/enhancer-of-split related with YRPW motif-like	Heyl	0.209275	0.257127
1434917_at;1442076_at	12808	cordon-bleu	Cobl	0.210108	0.209211
1423493_a_at;1436363_a_at;1436364_x_at;1451443_at;1459909_at	18032	nuclear factor I/X	Nfix	0.210359	0.236976
1436196_at	327885	hypothetical protein C030046G05	C030046G05	0.210895	0.341588
1418357_at	15228	forkhead box G1	Foxg1	0.213063	0.109952
1422473_at;1422474_at;1442700_at;1444731_at;1446577_at;1447718_at	18578	phosphodiesterase 4B, cAMP specific	Pde4b	0.213126	0.422622
1446220_at	243967	netrin 5	Ntn5	0.213657	0.174062
1426952_at;1431133_at	73910	Rho GTPase activating protein 18	Arhgap18	0.214507	0.465373
1422565_s_at;1427665_a_at;1429148_at;1435527_at;1450661_x_at	18029	nuclear factor I/C	Nfic	0.214732	0.219988
1419963_at;1451348_at;1453571_at;1459719_at	97998	DEP domain containing 6	Depdc6	0.215864	0.27594
1452365_at;1452366_at	234356	chondroitin sulfate N-acetylgalactosaminyltransferase 1	Csgalnact1	0.215977	0.105111
1449851_at	18626	period homolog 1 (Drosophila)	Per1	0.217074	0.370146
1416405_at;1437889_x_at;1448323_a_at	12111	biglycan	Bgn	0.218099	0.344176
1421654_a_at;1425472_a_at;1426868_x_at;1452212_at;1457670_s_at	16905	lamin A	Lmna	0.218156	0.290516
1426036_a_at;1429643_a_at;1436251_at;1440374_at;1444067_at;1444386_at	18575	phosphodiesterase 1C	Pde1c	0.218457	0.273314
1421392_a_at;1425223_at	11796	baculoviral IAP repeat-containing 3	Birc3	0.218944	0.459719
1425739_at;1437112_at;1437113_s_at	18805	phospholipase D1	Pld1	0.219182	0.280411
1452358_at	24004	retinoic acid induced 2	Rai2	0.219459	0.155974
1421456_at	18441	purinergic receptor P2Y, G-protein coupled 1	P2ry1	0.219558	0.485579
1418536_at	15018	histocompatibility 2, Q region locus 7	H2-Q7	0.221918	0.231894
1438467_at	216864	macrophage galactose N-acetyl-galactosamine specific lectin 2	Mgl2	0.222484	0.272151
1428535_at;1438263_at	240185	RIKEN cDNA 9430020K01 gene	9430020K01Rik	0.222641	0.463912
1421410_a_at;1421411_at;1455405_at	19201	proline-serine-threonine phosphatase-interacting protein 2	Pstpip2	0.22373	0.221621
1434252_at;1434253_s_at;1435554_at;1451794_at;1454889_x_at	319880	transmembrane and coiled coil domains 3	Tmcc3	0.224027	0.222314
1419442_at;1455978_a_at	17181	matrilin 2	Matn2	0.224037	0.117547
1421520_at	57339	junctophilin 1	Jph1	0.224356	0.417917
1418687_at	11838	activity regulated cytoskeletal-associated protein	Arc	0.224499	0.498221
1435991_at	110784	nuclear receptor subfamily 3, group C, member 2	Nr3c2	0.226131	0.424884
1436524_at	100503392 /// 107243	RIKEN cDNA 4833438C02 gene /// hypothetical LOC100503392	4833438C02Rik /// LOC100503392	0.226184	0.281952
1436501_at;1436502_at;1454824_s_at	102103	mitochondrial tumor suppressor 1	Mtus1	0.227359	0.389779
1417980_a_at;1417981_at;1417982_at	72999	insulin induced gene 2	Insig2	0.2276	0.409918
1449360_at	12984	colony stimulating factor 2 receptor, beta 2, low-affinity (granulocyte-macrophage)	Csf2rb2	0.228184	0.351133
1450346_at;1455498_at	14765	G-protein-coupled receptor 50	Gpr50	0.228836	0.277555
1424653_at	70423	tetraspanin 15	Tspan15	0.229347	0.456495
1431182_at	15481 /// 624853	heat shock protein 8 /// hypothetical LOC624853	Hspa8 /// LOC624853	0.229391	0.220663
1433933_s_at;1454777_at;1458171_at	101488	solute carrier organic anion transporter family, member 2b1	Slco2b1	0.230105	0.297068
1436591_at	231668	V-set and immunoglobulin domain containing 10	Vsig10	0.230773	0.346095
1438428_at	100504883	hypothetical protein LOC100504883	LOC100504883	0.230825	0.418993
1437255_at;1450093_s_at;1452932_at	16969	Zinc finger and BTB domain containing 7a;zinc finger and BTB domain containing 7a	Zbtb7a	0.232613	0.308145
1418908_at	18484	peptidylglycine alpha-amidating monooxygenase	Pam	0.232706	0.349863
1418669_at;1418670_s_at	15530	perlecan (heparan sulfate proteoglycan 2)	Hspg2	0.233134	0.285699
1434754_at	380711	RAP1 GTPase activating protein 2	Rap1gap2	0.236376	0.393551
1418417_at	17681	musculin	Msc	0.236645	0.238445
1444480_at	241113	protein kinase, AMP-activated, gamma 3 non-catatlytic subunit	Prkag3	0.237348	0.428472
1427053_at;1427054_s_at	320712	ABI gene family, member 3 (NESH) binding protein	Abi3bp	0.237511	0.36066
1452353_at	68526	G protein-coupled receptor 155	Gpr155	0.239752	0.267977
1425608_at;1434472_at;1456769_at	72349	dual specificity phosphatase 3 (vaccinia virus phosphatase VH1-related)	Dusp3	0.24123	0.270007
1434866_x_at;1438156_x_at;1460409_at	12894	carnitine palmitoyltransferase 1a, liver	Cpt1a	0.242027	0.328084
1422118_at;1432349_a_at;1432350_at	68828	syncoilin	Sync	0.243902	0.205649
1429863_at;1436200_at	74365	LON peptidase N-terminal domain and ring finger 3	Lonrf3	0.244446	0.250238
1440668_at	269959	ADAMTS-like 3	Adamtsl3	0.246058	0.459575
1453303_at	74604	RIKEN cDNA 4833417J20 gene	4833417J20Rik	0.24616	0.138238
1421678_at;1424833_at;1424834_s_at;1427287_s_at;1427693_at;1444418_at	16439	inositol 1,4,5-triphosphate receptor 2;Inositol 1,4,5-triphosphate receptor 2	Itpr2	0.248137	0.410149
1425901_at;1425990_a_at;1426031_a_at;1426032_at;1439205_at;1440426_at	18019	nuclear factor of activated T-cells, cytoplasmic, calcineurin-dependent 2	Nfatc2	0.249063	0.416607
1418852_at	11435	cholinergic receptor, nicotinic, alpha polypeptide 1 (muscle)	Chrna1	0.251354	0.302131
1455450_at	545622	protein tyrosine phosphatase, non-receptor type 3	Ptpn3	0.251624	0.184122
1419835_s_at;1434610_at;1437554_at	18810	plectin	Plec	0.252064	0.2845
1424842_a_at;1430712_at	231532	Rho GTPase activating protein 24	Arhgap24	0.253198	0.293109
1422645_at;1450702_at	15216	hemochromatosis	Hfe	0.253468	0.383287
1417928_at	30794	PDZ and LIM domain 4	Pdlim4	0.25425	0.31174
1417516_at;1443897_at	13198	DNA-damage inducible transcript 3	Ddit3	0.254535	0.495434
1429590_at;1429591_at;1454909_at	320165	transforming, acidic coiled-coil containing protein 1	Tacc1	0.255323	0.268921
1417929_at	50934	solute carrier family 7 (cationic amino acid transporter, y+ system), member 8	Slc7a8	0.257694	0.494597
1420614_at;1449928_at;1449929_at;1459854_s_at	67117	dynein light chain Tctex-type 3	Dynlt3	0.258811	0.446967
1449402_at	60322	carbohydrate (N-acetylglucosamino) sulfotransferase 7	Chst7	0.259849	0.420818
1421327_at;1421328_at	17756 /// 269204	hypothetical protein A730034C02 /// microtubule-associated protein 2	A730034C02 /// Mtap2	0.260014	0.281841
1416401_at;1449611_at	12521	CD82 antigen	Cd82	0.26002	0.307036
1454604_s_at	269831	tetraspanin 12	Tspan12	0.261646	0.157176
1435911_s_at;1455501_at	353169	solute carrier family 2 (facilitated glucose transporter), member 12	Slc2a12	0.262876	0.418346
1423592_at;1451041_at	19878	Rho-associated coiled-coil containing protein kinase 2	Rock2	0.264652	0.347735
1436237_at;1455649_at	69480	tetratricopeptide repeat domain 9	Ttc9	0.265429	0.38568
1441111_at	238564	myosin light chain kinase family, member 4	Mylk4	0.267421	0.174453
1417133_at	18858	peripheral myelin protein 22	Pmp22	0.269254	0.298309
1420854_at;1420855_at	13717	elastin	Eln	0.270494	0.301725
1429722_at;1453266_at;1457293_at;1460488_at	75580	zinc finger and BTB domain containing 4	Zbtb4	0.270586	0.316015
1434687_at;1437650_at	245007 /// 331006	hypothetical protein C730026J16 /// zinc finger and BTB domain containing 38	C730026J16 /// Zbtb38	0.271075	0.315445
1448830_at	19252	dual specificity phosphatase 1	Dusp1	0.272859	0.350243
1429024_at	73713	RNA binding motif protein 20	Rbm20	0.273203	0.186274
1426774_at	243771	poly (ADP-ribose) polymerase family, member 12	Parp12	0.274607	0.362253
1424761_at	232748	family with sequence similarity 115, member C	Fam115c	0.277423	0.454682
1442051_at	15077	histone cluster 2, H3c1	Hist2h3c1	0.27885	0.46084
1423452_at;1430165_at;1450997_at	98267	serine/threonine kinase 17b (apoptosis-inducing)	Stk17b	0.280586	0.445676
1426098_a_at;1435972_at;1451413_at	12380	calpastatin	Cast	0.281155	0.41868
1448428_at	17965	neuroblastoma, suppression of tumorigenicity 1	Nbl1	0.282534	0.431309
1439667_at	100302688	hypothetical protein LOC100302688	LOC100302688	0.28271	0.420605
1434228_at;1438201_at	381511	pyruvate dehyrogenase phosphatase catalytic subunit 1	Pdp1	0.284225	0.460546
1422654_at	20391	sarcoglycan, alpha (dystrophin-associated glycoprotein)	Sgca	0.28479	0.37683
1426005_at;1443745_s_at;1443746_x_at	13406	dentin matrix protein 1	Dmp1	0.285259	0.121435
1453487_at	71755	dihydrodiol dehydrogenase (dimeric)	Dhdh	0.285566	0.493724
1431638_at	75880	RIKEN cDNA 4930592A05 gene	4930592A05Rik	0.285627	0.405561
1418595_at	57435	perilipin 4	Plin4	0.285934	0.40713
1455078_at	100504120 /// 237860	hypothetical protein LOC100504120 /// slingshot homolog 2 (Drosophila)	LOC100504120 /// Ssh2	0.286108	0.237612
1416101_a_at;1436994_a_at;1438204_at	50708	histone cluster 1, H1c;Histone cluster 1, H1c	Hist1h1c	0.286376	0.277659
1447707_s_at;1447708_x_at;1452202_at	207728	phosphodiesterase 2A, cGMP-stimulated	Pde2a	0.286919	0.23718
1432353_at;1451508_at	214048	La ribonucleoprotein domain family, member 1B	Larp1b	0.287165	0.452866
1438219_at;1449934_at	19290	Purine rich element binding protein A;purine rich element binding protein A	Pura	0.288208	0.432239
1426348_at;1452035_at	12826	collagen, type IV, alpha 1	Col4a1	0.288592	0.2387
1424272_at;1426587_a_at;1459961_a_at;1460700_at	20848	signal transducer and activator of transcription 3;Signal transducer and activator of transcription 3	Stat3	0.288678	0.344617
1452145_at	100198	hexose-6-phosphate dehydrogenase (glucose 1-dehydrogenase)	H6pd	0.289146	0.365039
1426708_at	71914	anthrax toxin receptor 2	Antxr2	0.289188	0.369725
1418270_at	30806	a disintegrin-like and metallopeptidase (reprolysin type) with thrombospondin type 1 motif, 8	Adamts8	0.289833	0.209598
1433626_at;1443406_at	235527	phospholipid scramblase 4	Plscr4	0.289966	0.242036
1418596_at;1427776_a_at;1427777_x_at;1427845_at;1427846_x_at	14186	fibroblast growth factor receptor 4	Fgfr4	0.290118	0.237409
1448590_at	12833	collagen, type VI, alpha 1	Col6a1	0.291154	0.381051
1423622_a_at	56706	cyclin L1	Ccnl1	0.293026	0.460126
1416644_a_at;1431795_a_at;1448415_a_at	20347	sema domain, immunoglobulin domain (Ig), short basic domain, secreted, (semaphorin) 3B	Sema3b	0.293168	0.48425
1419203_at	24082	predicted gene, Gm16516	Gm16516	0.293633	0.407386
1429111_at;1429112_at;1435700_at	70549	talin 2	Tln2	0.293725	0.348961
1449432_a_at	27390	membrane metallo-endopeptidase-like 1	Mmel1	0.294662	0.30073
1417066_at;1417067_s_at	67426	aarF domain containing kinase 3	Adck3	0.296064	0.326145
1455462_at	210044	adenylate cyclase 2	Adcy2	0.296064	0.334015
1434037_s_at;1450821_at;1457809_at	18519	K(lysine) acetyltransferase 2B	Kat2b	0.296179	0.379182
1455180_at	102371	GRINL1A complex locus	Gcom1	0.296698	0.0865373
1417872_at;1459003_at	14199	four and a half LIM domains 1	Fhl1	0.29743	0.364496
1441320_a_at	100620 /// 384309	expressed sequence AI413194 /// tripartite motif-containing 56	AI413194 /// Trim56	0.297772	0.32711
1420821_at;1420822_s_at;1450015_x_at	81535	sphingosine-1-phosphate phosphatase 1	Sgpp1	0.298879	0.260452
1421679_a_at;1424638_at	12575	cyclin-dependent kinase inhibitor 1A (P21)	Cdkn1a	0.299921	0.452302
1428327_at;1452742_at;1456755_at;1459666_at	67095	trafficking protein, kinesin binding 1	Trak1	0.300891	0.429082
1417122_at;1417123_at;1448600_s_at	57257	vav 3 oncogene	Vav3	0.301638	0.338289
1423792_a_at;1451114_at	67213	CKLF-like MARVEL transmembrane domain containing 6	Cmtm6	0.301942	0.359007
1455157_a_at	234839	family with sequence similarity 38, member A	Fam38a	0.302207	0.379136
1429564_at;1434666_at;1453636_at	76073	polycomb group ring finger 5	Pcgf5	0.302332	0.392318
1455538_at	109169	RIKEN cDNA 6330403M23 gene	6330403M23Rik	0.303089	0.223305
1438269_at	245007	zinc finger and BTB domain containing 38	Zbtb38	0.303522	0.459153
1447272_s_at;1447273_x_at;1447851_x_at;1452013_at	11982	ATPase, class V, type 10A	Atp10a	0.304228	0.292444
1418633_at;1418634_at	18128	Notch gene homolog 1 (Drosophila)	Notch1	0.306093	0.194934
1420444_at	20519	solute carrier family 22 (organic cation transporter), member 3	Slc22a3	0.306611	0.227244
1434136_at;1444135_at;1455963_at	319832	transmembrane protein 229A;Transmembrane protein 229A	Tmem229a	0.307308	0.196898
1427079_at	100732	microtubule-associated protein, RP/EB family, member 3	Mapre3	0.308052	0.453099
1425791_at;1429019_s_at;1429020_at;1450686_at	330260	paraoxonase 2	Pon2	0.312008	0.408773
1423100_at	14281	FBJ osteosarcoma oncogene	Fos	0.312071	0.337194
1456153_at	237860	slingshot homolog 2 (Drosophila)	Ssh2	0.312281	0.383832
1427912_at	109857	carbonyl reductase 3	Cbr3	0.312829	0.406943
1440342_at	654820	RIKEN cDNA G530011O06 gene	G530011O06Rik	0.313145	0.471526
1435280_at	105178	expressed sequence AI452195	AI452195	0.313228	0.43015
1423845_at;1437841_x_at;1451147_x_at	105859	cold shock domain containing C2, RNA binding	Csdc2	0.313794	0.499122
1433501_at;1443084_at	229445	cathepsin O	Ctso	0.314249	0.461153
1435323_a_at;1441824_at	218121	membrane bound O-acyltransferase domain containing 1	Mboat1	0.314249	0.412538
1434194_at;1440699_at	17756	microtubule-associated protein 2	Mtap2	0.315088	0.31168
1416868_at;1439164_at	12580	cyclin-dependent kinase inhibitor 2C (p18, inhibits CDK4);Cyclin-dependent kinase inhibitor 2C (p18, inhibits CDK4)	Cdkn2c	0.317458	0.25533
1444028_s_at;1445232_at;1450931_at;1450932_s_at	105445	dedicator of cytokinesis 9;Dedicator of cytokinesis 9	Dock9	0.318518	0.245918
1416051_at;1441912_x_at;1457664_x_at	12263	complement component 2 (within H-2S)	C2	0.318627	0.49513
1419301_at;1449416_at	14366	frizzled homolog 4 (Drosophila)	Fzd4	0.318811	0.195902
1430539_at;1440975_at;1453855_at	67622	matrix-remodelling associated 7	Mxra7	0.319305	0.324398
1417309_at;1417310_at;1431776_at;1448666_s_at;1448667_x_at	57259	transducer of ERBB2, 2	Tob2	0.319668	0.452002
1421866_at;1421867_at;1431378_at;1453860_s_at;1457635_s_at;1460303_at	14815	nuclear receptor subfamily 3, group C, member 1	Nr3c1	0.320067	0.358295
1442016_at	402747 /// 52443	RIKEN cDNA D630004N19 gene /// mitochondrial ribosomal protein L48	D630004N19Rik /// Mrpl48	0.320857	0.377552
1457827_at	271970	arylsulfatase J	Arsj	0.321136	0.192401
1429350_at	66341	EP300 interacting inhibitor of differentiation 3	Eid3	0.321284	0.451662
1418799_a_at	12821	collagen, type XVII, alpha 1	Col17a1	0.32258	0.166293
1451782_a_at	63959	solute carrier family 29 (nucleoside transporters), member 1	Slc29a1	0.324297	0.394942
1418326_at	20539	solute carrier family 7 (cationic amino acid transporter, y+ system), member 5	Slc7a5	0.327321	0.349198
1422648_at;1426008_a_at;1436555_at;1450703_at	11988	solute carrier family 7 (cationic amino acid transporter, y+ system), member 2	Slc7a2	0.327352	0.246329
1456061_at	243374	GTPase, IMAP family member 8	Gimap8	0.328223	0.412563
1421964_at;1421965_s_at	18131	Notch gene homolog 3 (Drosophila)	Notch3	0.329236	0.345978
1421105_at;1421106_at;1434070_at	16449	jagged 1	Jag1	0.329324	0.315679
1431308_at;1453287_at;1453782_at	67434	ankyrin repeat domain 33B	Ankrd33b	0.336148	0.49823
1420806_at	80903	fibroblast growth factor 16	Fgf16	0.336514	0.341653
1425913_a_at;1436091_at;1454156_at;1455566_s_at	67198	spermatogenesis associated, serine-rich 2-like	Spats2l	0.336804	0.261927
1418483_a_at;1451843_a_at	14594	glycoprotein galactosyltransferase alpha 1, 3	Ggta1	0.337064	0.487269
1424376_at	104445	CDC42 effector protein (Rho GTPase binding) 1	Cdc42ep1	0.337895	0.424282
1434474_at;1459391_at	217265	ATP-binding cassette, sub-family A (ABC1), member 5	Abca5	0.338481	0.254113
1435777_at	319622	inositol 1,4,5-triphosphate receptor interacting protein-like 2	Itpripl2	0.340933	0.321482
1450158_at;1450159_at	19700	rad and gem related GTP binding protein 1	Rem1	0.342112	0.435201
1455506_at	384071	solute carrier family 25, member 34	Slc25a34	0.345986	0.259045
1433735_a_at;1434307_at;1454709_at	100201	transmembrane protein 64	Tmem64	0.346048	0.319267
1416760_at	108760	UDP-N-acetyl-alpha-D-galactosamine:polypeptide N-acetylgalactosaminyltransferase-like 1	Galntl1	0.346111	0.33351
1450200_s_at	12983 /// 12984	colony stimulating factor 2 receptor, beta, low-affinity (granulocyte-macrophage) /// colony stimulating factor 2 receptor, beta 2, low-affinity (granulocyte-macrophage)	Csf2rb /// Csf2rb2	0.347409	0.479256
1417307_at;1430320_at;1443315_at;1448665_at	13405	dystrophin, muscular dystrophy	Dmd	0.347483	0.352403
1421279_at;1452505_at	16782	laminin, gamma 2	Lamc2	0.347854	0.443246
1421268_at;1421269_at;1435133_at;1439863_at	22234	UDP-glucose ceramide glucosyltransferase	Ugcg	0.348032	0.422732
1434580_at;1452639_at	224794	ectonucleotide pyrophosphatase/phosphodiesterase 4	Enpp4	0.348495	0.332463
1440559_at	15365	high mobility group AT-hook 2, pseudogene 1	Hmga2-ps1	0.350425	0.398453
1449331_a_at	19400	receptor-associated protein of the synapse	Rapsn	0.35098	0.463002
1430786_at;1447870_x_at	100039528	RIKEN cDNA 1110002E22 gene	1110002E22Rik	0.351656	0.197986
1438195_at;1438196_at	333433	glycerol-3-phosphate dehydrogenase 1-like	Gpd1l	0.352735	0.482112
1424334_at;1455642_a_at	74257	tetraspanin 17	Tspan17	0.354612	0.440145
1437421_at;1454897_at	102913	RIKEN cDNA 6330509M05 gene	6330509M05Rik	0.356968	0.228609
1429543_at;1441972_at;1453188_at	67786	RIKEN cDNA 6230424C14 gene	6230424C14Rik	0.357564	0.233493
1434513_at;1442145_at;1443868_at	224088	ATPase type 13A3	Atp13a3	0.357724	0.291938
1436212_at	213068	transmembrane protein 71	Tmem71	0.358769	0.489293
1430103_at	71513	RIKEN cDNA 9030607L20 gene	9030607L20Rik	0.358945	0.215557
1427515_at;1435596_at;1440454_at	212167	pigeon homolog (Drosophila)	Pion	0.359925	0.405506
1419204_at	13388	delta-like 1 (Drosophila)	Dll1	0.359992	0.344178
1419756_at;1431167_at;1449584_at	110197	diacylglycerol kinase, gamma	Dgkg	0.360415	0.309432
1439713_at;1455251_at	109700	integrin alpha 1	Itga1	0.364537	0.273386
1424230_at;1424231_s_at;1435631_x_at;1446375_at;1455385_at;1460576_at	107371	exocyst complex component 6;Exocyst complex component 6	Exoc6	0.367981	0.370656
1421510_at	19146	transmembrane protease, serine 15	Tmprss15	0.370333	0.4452
1422990_at;1434447_at	17295	met proto-oncogene	Met	0.371513	0.239805
1428850_x_at;1430514_a_at;1453556_x_at	673094	CD99 antigen	Cd99	0.372171	0.419053
1436197_at	240505	CDC42 binding protein kinase gamma (DMPK-like)	Cdc42bpg	0.372904	0.229439
1416431_at;1446353_at	67951	tubulin, beta 6;Tubulin, beta 6	Tubb6	0.374657	0.453071
1426900_at;1439998_at;1448049_at	108829	jumonji domain containing 1C	Jmjd1c	0.377394	0.400413
1424667_a_at;1424668_a_at;1425611_a_at;1425612_at;1437431_at;1437686_x_at;1441956_s_at;1451435_at	13047	cut-like homeobox 1;Cut-like homeobox 1	Cux1	0.378095	0.319976
1431785_at	100037283	ribonuclease T2A	Rnaset2a	0.3785	0.288653
1449088_at	14120	fructose bisphosphatase 2	Fbp2	0.380682	0.387318
1417644_at;1417645_at	16651	sarcospan	Sspn	0.386114	0.445582
1424791_a_at	57278	basal cell adhesion molecule	Bcam	0.386493	0.2733
1417568_at;1417569_at;1444466_at	52589	neurocalcin delta;Neurocalcin delta	Ncald	0.389429	0.437283
1424051_at	12827	collagen, type IV, alpha 2	Col4a2	0.389667	0.321169
1422020_at;1422021_at;1440867_at;1445669_at	24066	sprouty homolog 4 (Drosophila)	Spry4	0.390972	0.479035
1433581_at;1433582_at;1459067_at	68861	RIKEN cDNA 1190002N15 gene	1190002N15Rik	0.391653	0.388291
1435078_at;1436513_at;1443123_at	77097	tetratricopeptide repeat, ankyrin repeat and coiled-coil containing 2	Tanc2	0.391773	0.386376
1427243_at;1452359_at	100532	RELT-like 1	Rell1	0.392772	0.393234
1456093_at	243937	zinc finger protein 536	Zfp536	0.393776	0.329781
1418460_at;1418461_at;1427574_s_at;1449084_s_at	27059	SH3 domain protein D19	Sh3d19	0.394174	0.411491
1431836_x_at;1437739_a_at	74490	MEF2 activating motif and SAP domain containing transcriptional regulator	Mamstr	0.397572	0.192302
1433653_at	208659	family with sequence similarity 20, member A	Fam20a	0.398426	0.421203
1420858_at;1420859_at	18767	protein kinase inhibitor, alpha	Pkia	0.398828	0.479843
1434442_at	52331	starch binding domain 1	Stbd1	0.400702	0.334802
1426997_at;1443952_at;1454675_at	21833	thyroid hormone receptor alpha	Thra	0.401836	0.379016
1418539_a_at;1418540_a_at	19267	protein tyrosine phosphatase, receptor type, E	Ptpre	0.402591	0.211112
1429012_at;1442292_at	73341	Rac/Cdc42 guanine nucleotide exchange factor (GEF) 6	Arhgef6	0.403263	0.430004
1436362_x_at	77014	RIKEN cDNA 2700079J08 gene	2700079J08Rik	0.40548	0.462714
1436221_at;1436293_x_at;1436894_at	100039795	immunoglobulin-like domain containing receptor 2	Ildr2	0.40642	0.429626
1422989_a_at;1434944_at	13400	dystrophia myotonica-protein kinase	Dmpk	0.409506	0.311353
1417065_at	13653	early growth response 1	Egr1	0.413173	0.325948
1454704_at;1460235_at	12492	scavenger receptor class B, member 2	Scarb2	0.413697	0.322854
1421319_at;1434891_at	19221	prostaglandin F2 receptor negative regulator	Ptgfrn	0.415948	0.472873
1421545_a_at;1455225_at;1455493_at	64009	synaptic nuclear envelope 1	Syne1	0.41684	0.38121
1419421_at;1425677_a_at;1443291_at;1452512_a_at	11733	ankyrin 1, erythroid	Ank1	0.419965	0.448877
1426876_at;1438980_x_at	212933	peptidase M20 domain containing 1	Pm20d1	0.421341	0.410513
1443490_at	52061	DNA segment, Chr 3, ERATO Doi 34, expressed	D3Ertd34e	0.423669	0.344842
1433747_at;1438432_at;1439326_at;1443907_at	240028	leucyl/cystinyl aminopeptidase	Lnpep	0.4243	0.36654
1436080_at;1440475_at;1456164_at	100382	expressed sequence AW011738	AW011738	0.424875	0.389221
1452288_at	233315	myotubularin related protein 10	Mtmr10	0.425931	0.418291
1425819_at;1433019_at;1436365_at	207259	zinc finger and BTB domain containing 7C	Zbtb7c	0.426698	0.453348
1418752_at	11670	aldehyde dehydrogenase family 3, subfamily A1	Aldh3a1	0.426776	0.487326
1424123_at	217721	major facilitator superfamily domain containing 7C	Mfsd7c	0.42731	0.349388
1438120_x_at;1438857_x_at;1448668_a_at;1460649_at	16179	interleukin-1 receptor-associated kinase 1	Irak1	0.427646	0.40863
1428662_a_at;1451776_s_at	74318	HOP homeobox	Hopx	0.428308	0.310261
1421042_at;1421043_s_at;1427646_a_at	16800	rho/rac guanine nucleotide exchange factor (GEF) 2	Arhgef2	0.429547	0.396931
1422619_at;1422620_s_at;1425449_at	19012	phosphatidic acid phosphatase type 2A	Ppap2a	0.430296	0.465354
1435657_at;1459153_at	108800	stonin 2	Ston2	0.431856	0.468279
1423321_at;1439389_s_at	50918	myeloid-associated differentiation marker	Myadm	0.432856	0.424536
1421387_at;1435472_at;1445252_at	84035	kringle containing transmembrane protein 1	Kremen1	0.433177	0.46278
1418290_a_at;1429629_at;1429630_at;1449023_a_at	14055	enhancer of zeste homolog 1 (Drosophila)	Ezh1	0.43327	0.49296
1424157_at;1424158_at;1427729_at;1435785_at;1456166_at;1459823_at	259300	EH-domain containing 2	Ehd2	0.434979	0.420217
1441540_at;1454809_at	211329	Nuclear receptor coactivator 7;nuclear receptor coactivator 7	Ncoa7	0.435483	0.486412
1425851_a_at;1427373_at;1444117_at;1447811_s_at;1459020_at	229715	adhesion molecule with Ig like domain 1;Adhesion molecule with Ig like domain 1	Amigo1	0.437975	0.329114
1419255_at;1419256_at;1441507_at;1444089_at;1451830_a_at;1452143_at	20742	spectrin beta 2	Spnb2	0.438135	0.497759
1418602_at	12555	cadherin 15	Cdh15	0.438363	0.433975
1429841_at	70417	multiple EGF-like-domains 10	Megf10	0.439423	0.248275
1415850_at	19414	RAS p21 protein activator 3	Rasa3	0.439482	0.406088
1446435_at	791392	predicted gene 9947	Gm9947	0.441565	0.214282
1440038_at	100504050 /// 320708	RIKEN cDNA B430007K19 gene /// hypothetical LOC100504050	B430007K19Rik /// LOC100504050	0.443889	0.299417
1426801_at;1426802_at;1456885_at	20362	septin 8	Sept8	0.444914	0.422595
1430036_at	69563	RIKEN cDNA 2310015B20 gene	2310015B20Rik	0.446081	0.375922
1432114_at	68672	RIKEN cDNA 1110035E04 gene	1110035E04Rik	0.448923	0.392978
1422477_at;1439778_at;1441938_x_at	63955	CDK5 and Abl enzyme substrate 1	Cables1	0.450249	0.477233
1440925_at	100503570	hypothetical LOC100503570	LOC100503570	0.450652	0.305805
1454727_at	106877	actin filament associated protein 1-like 1	Afap1l1	0.452986	0.366331
1416805_at;1429637_at	68659	family with sequence similarity 198, member B	Fam198b	0.453326	0.441615
1426018_a_at;1427677_a_at;1434918_at;1447655_x_at	20679	SRY-box containing gene 6	Sox6	0.455195	0.435099
1424523_at;1446610_at;1450208_a_at	140580	engulfment and cell motility 1, ced-12 homolog (C. elegans)	Elmo1	0.456067	0.465934
1434756_at	330593	hypothetical protein 5430421B17	5430421B17	0.457021	0.300326
1439488_at;1457268_at	208266	DOT1-like, histone H3 methyltransferase (S. cerevisiae)	Dot1l	0.457536	0.405259
1427898_at;1427899_at	74132	ring finger protein (C3H2C3 type) 6	Rnf6	0.45827	0.413053
1422748_at;1434298_at;1454200_at;1456389_at;1458941_at	24136	zinc finger E-box binding homeobox 2	Zeb2	0.458901	0.364088
1418196_at	21745	telomerase associated protein 1	Tep1	0.459452	0.442728
1424937_at;1441915_s_at	66968	perilipin 5	Plin5	0.461457	0.212362
1436907_at;1438730_at;1443629_at;1455849_at	215690	neuron navigator 1	Nav1	0.466335	0.43436
1417222_a_at;1448623_at	71929	transmembrane protein 123	Tmem123	0.46675	0.35728
1430918_at;1441643_at	320253	membrane-associated ring finger (C3HC4) 3	March3	0.468251	0.353726
1429396_at;1442207_at	73683	autophagy related 16 like 2 (S. cerevisiae)	Atg16l2	0.468773	0.438179
1430596_s_at;1453593_at;1455299_at	73569	vestigial like 3 (Drosophila)	Vgll3	0.472211	0.263874
1436193_at	230815	mannosidase, alpha, class 1C, member 1	Man1c1	0.473169	0.457457
1446130_at	100316689	microRNA mir-1931	Mir1931	0.475311	0.264805
1451499_at	320405	Ca2+-dependent activator protein for secretion 2	Cadps2	0.476083	0.45412
1432850_at;1441976_at;1454383_at	71385	RIKEN cDNA 5430434G16 gene	5430434G16Rik	0.477283	0.39071
1427146_at	107239	carnosine synthase 1	Carns1	0.480357	0.477315
1456315_a_at;1457434_s_at	30963	protein tyrosine phosphatase-like (proline instead of catalytic arginine), member a	Ptpla	0.481789	0.479699
1419054_a_at;1419055_a_at;1453298_at	24000	protein tyrosine phosphatase, non-receptor type 21	Ptpn21	0.48537	0.387433
1431173_at;1455428_at	77938	family with sequence similarity 53, member B	Fam53b	0.485458	0.41405
1434831_a_at;1434832_at;1444226_at;1450236_at	56484	forkhead box O3	Foxo3	0.485854	0.438758
1427009_at;1427010_s_at;1459614_at	16776	laminin, alpha 5	Lama5	0.487725	0.284026
1436464_at	100504619	hypothetical LOC100504619	LOC100504619	0.487929	0.44598
1437301_a_at;1450978_at	13542	dishevelled, dsh homolog 1 (Drosophila)	Dvl1	0.488986	0.482624
1448933_at	93888	protocadherin beta 17	Pcdhb17	0.489836	0.423024
1427937_at;1434232_a_at;1434233_at;1452607_at	67048	RIKEN cDNA 2610030H06 gene	2610030H06Rik	0.490288	0.459262
1419003_at;1439848_at	23828	blood vessel epicardial substance	Bves	0.490545	0.434488
1424378_at;1457162_at;1458060_at	100017	low density lipoprotein receptor adaptor protein 1;Low density lipoprotein receptor adaptor protein 1	Ldlrap1	0.493262	0.439997
1426221_at;1426222_s_at	67776	von Willebrand factor A domain containing 5A	Vwa5a	0.493801	0.451703
1440443_at	402722	RIKEN cDNA E030016H06 gene	E030016H06Rik	0.497751	0.483839
1439190_at	329977	forkhead-associated (FHA) phosphopeptide binding domain 1	Fhad1	0.497771	0.460019
1452766_at	72948	tubulin polymerization promoting protein	Tppp	0.498319	0.401132
a, fold change compared to adult; b, fold change compared to fetal-early postnatal
