# Supplementary material for: Gene Expression Profiling of Muscle Stem Cells Identifies Novel Regulators of Postnatal Myogenesis
Source: Front Cell Dev Biol. 2016 Jun 21;4:58. doi: 10.3389/fcell.2016.00058 (PMC4914952; doi:10.3389/fcell.2016.00058)
Supplement: Supplementary file 5 [file Table5.xlsx]

## Sheet: DR FETAL-EARLY POSTNATAL
Table S5: DOWN-REGULATED GENES (FC<½)
Affymetrix transcriptome analysis specific for Pax3+ fetal-to-early postnatal cells
Probe Set ID	Gene ID	Gene Title	Gene Symbol	Folda Change	Foldb Change
1436717_x_at;1436823_x_at	100503273 /// 15135	hemoglobin Y, beta-like embryonic chain /// hemoglobin subunit epsilon-Y2-like	Hbb-y /// LOC100503273	0.00140661	0.371684
1459725_s_at	13184 /// 620253 /// 630537	demilune cell and parotid protein 1 /// demilune cell and parotid protein 2 /// demilune cell and parotid protein 3	Dcpp1 /// Dcpp2 /// Dcpp3	0.012138	0.0133305
1418456_a_at;1418457_at	57266	chemokine (C-X-C motif) ligand 14	Cxcl14	0.0289582	0.0452203
1449350_at	23967	odd-skipped related 1 (Drosophila)	Osr1	0.0319424	0.402
1415978_at	22152	tubulin, beta 3	Tubb3	0.0395052	0.441512
1416368_at	14860	glutathione S-transferase, alpha 4	Gsta4	0.0405429	0.363714
1452670_at	98932	myosin, light polypeptide 9, regulatory	Myl9	0.0490791	0.149246
1424246_a_at;1460378_a_at	21753	testis derived transcript	Tes	0.0505418	0.42562
1454867_at	433938	meningioma 1	Mn1	0.0533933	0.353727
1416645_a_at;1416646_at;1436879_x_at;1436880_at;1436881_x_at	11576	alpha fetoprotein;Alpha fetoprotein	Afp	0.0636997	0.217632
1416034_at;1437502_x_at;1448182_a_at	12484	CD24a antigen	Cd24a	0.0697281	0.0935509
1416594_at;1428136_at;1438620_x_at;1448395_at;1460187_at	20377	secreted frizzled-related protein 1	Sfrp1	0.0702123	0.415173
1454674_at	235180	fasciculation and elongation protein zeta 1 (zygin I)	Fez1	0.070409	0.468727
1437360_at;1444422_at;1455145_at	279653	protocadherin 19	Pcdh19	0.0744647	0.356849
1418156_at	57814	potassium voltage-gated channel, Isk-related subfamily, gene 4	Kcne4	0.07607	0.353416
1450981_at	12798	calponin 2	Cnn2	0.0846661	0.486931
1430388_a_at;1442408_at;1447602_x_at	72043	sulfatase 2	Sulf2	0.0852274	0.439518
1427183_at	216616	epidermal growth factor-containing fibulin-like extracellular matrix protein 1	Efemp1	0.0922638	0.169037
1432331_a_at	20204	paired related homeobox 2	Prrx2	0.0958035	0.47612
1449071_at	17898	myosin, light polypeptide 7, regulatory	Myl7	0.0958725	0.472981
1415964_at;1415965_at	20249	stearoyl-Coenzyme A desaturase 1	Scd1	0.0986626	0.0608697
1420860_at;1450029_s_at;1460285_at	104099	integrin alpha 9	Itga9	0.0989556	0.438809
1423607_at	17022	lumican	Lum	0.105878	0.142344
1421916_at;1421917_at;1438946_at	18595	platelet derived growth factor receptor, alpha polypeptide	Pdgfra	0.107366	0.354333
1449226_at	15248	hypermethylated in cancer 1	Hic1	0.108623	0.482405
1416183_a_at;1434499_a_at;1448237_x_at;1455235_x_at	16832	lactate dehydrogenase B	Ldhb	0.116347	0.292481
1418494_at;1449101_at;1449102_at	13592	early B-cell factor 2	Ebf2	0.117501	0.38695
1417148_at;1436970_a_at	18596	platelet derived growth factor receptor, beta polypeptide	Pdgfrb	0.1213	0.29132
1415877_at;1438789_s_at;1454613_at	22240	dihydropyrimidinase-like 3	Dpysl3	0.122192	0.423615
1426454_at	11857	Rho, GDP dissociation inhibitor (GDI) beta	Arhgdib	0.123868	0.163674
1449545_at	14172	fibroblast growth factor 18	Fgf18	0.124023	0.241962
1416896_at	20111	ribosomal protein S6 kinase polypeptide 1	Rps6ka1	0.124433	0.323316
1419638_at;1419639_at;1449548_at;1449549_at	13642	ephrin B2	Efnb2	0.125917	0.345119
1448553_at	140781	myosin, heavy polypeptide 7, cardiac muscle, beta	Myh7	0.12647	0.119531
1423594_a_at;1426314_at;1437347_at	13618	endothelin receptor type B	Ednrb	0.127362	0.300386
1448901_at	56264	carboxypeptidase X 1 (M14 family)	Cpxm1	0.128878	0.382825
1418666_at;1456903_at	19288	pentraxin related gene	Ptx3	0.131197	0.186907
1429761_at	104001	reticulon 1	Rtn1	0.131359	0.463927
1415935_at;1431362_a_at	64074	SPARC related modular calcium binding 2	Smoc2	0.133401	0.153865
1434881_s_at	239217	potassium channel tetramerisation domain containing 12	Kctd12	0.133971	0.411451
1427086_at;1452296_at	20564	Slit homolog 3 (Drosophila);slit homolog 3 (Drosophila)	Slit3	0.135753	0.248711
1448449_at	56532	receptor-interacting serine-threonine kinase 3	Ripk3	0.136563	0.348738
1422024_at;1433512_at	14247	Friend leukemia integration 1	Fli1	0.146181	0.214734
1449077_at	170812	alpha hemoglobin stabilizing protein	Ahsp	0.147934	0.0110622
1417439_at	70445	CD248 antigen, endosialin	Cd248	0.152156	0.250593
1421282_at;1421283_at;1455851_at	12160	bone morphogenetic protein 5	Bmp5	0.152708	0.259944
1419905_s_at;1419906_at	15446	hydroxyprostaglandin dehydrogenase 15 (NAD);Hydroxyprostaglandin dehydrogenase 15 (NAD)	Hpgd	0.15376	0.350146
1424007_at	14560	growth differentiation factor 10	Gdf10	0.156144	0.312897
1452823_at	76263	glutathione S-transferase kappa 1	Gstk1	0.157297	0.295597
1415871_at;1437463_x_at;1448123_s_at;1456250_x_at	21810	transforming growth factor, beta induced	Tgfbi	0.161802	0.184875
1436590_at	244416	protein phosphatase 1, regulatory (inhibitor) subunit 3B	Ppp1r3b	0.167205	0.455676
1418370_at	21924	troponin C, cardiac/slow skeletal	Tnnc1	0.169755	0.337637
1434639_at	208439	kelch-like 29 (Drosophila)	Klhl29	0.169931	0.397344
1418105_at	56471	stathmin-like 4	Stmn4	0.173249	0.252255
1422789_at	19378	aldehyde dehydrogenase family 1, subfamily A2	Aldh1a2	0.175096	0.446352
1427894_at;1455812_x_at	246154	vasorin	Vasn	0.177827	0.196027
1416184_s_at	111241 /// 15361	high mobility group AT-hook 1 /// high mobility group AT-hook I, related sequence 1	Hmga1 /// Hmga1-rs1	0.185831	0.428337
1424306_at;1451308_at	83603	elongation of very long chain fatty acids (FEN1/Elo2, SUR4/Elo3, yeast)-like 4	Elovl4	0.187304	0.234228
1416781_at;1416782_s_at	54637	PRA1 domain family 2	Praf2	0.187829	0.323852
1418129_at;1418130_at;1451895_a_at	74754	24-dehydrocholesterol reductase	Dhcr24	0.189523	0.369685
1449147_at	76969	carbohydrate (keratan sulfate Gal-6) sulfotransferase 1	Chst1	0.193291	0.499896
1440884_s_at	103767	RIKEN cDNA A530047J11 gene	A530047J11Rik	0.19397	0.431476
1425039_at	223272	integrin, beta-like 1	Itgbl1	0.195293	0.120481
1438684_at	77976	NUAK family, SNF1-like kinase, 1	Nuak1	0.197197	0.386895
1419127_at	109648	neuropeptide Y	Npy	0.198818	0.289351
1425895_a_at	15901	inhibitor of DNA binding 1	Id1	0.198824	0.343048
1424086_at	102644	OAF homolog (Drosophila)	Oaf	0.198881	0.298322
1418003_at;1438511_a_at	66214	RIKEN cDNA 1190002H23 gene	1190002H23Rik	0.200527	0.0912897
1449592_at	21407	transcription factor 15	Tcf15	0.200866	0.27289
1427522_at;1429918_at	244867	Rho GTPase activating protein 20	Arhgap20	0.20307	0.292747
1450805_at	24052	sarcoglycan, delta (dystrophin-associated glycoprotein)	Sgcd	0.212982	0.433819
1423306_at	106878	RIKEN cDNA 2010002N04 gene	2010002N04Rik	0.219286	0.144573
1435294_at	100504127	hypothetical LOC100504127	LOC100504127	0.220793	0.322997
1415793_at	103711	pyridoxine 5'-phosphate oxidase	Pnpo	0.221495	0.207913
1449227_at	12642	cholesterol 25-hydroxylase	Ch25h	0.222402	0.485114
1460258_at	16840	leukocyte cell derived chemotaxin 1	Lect1	0.228072	0.41088
1424394_at	114679	selenoprotein M	Selm	0.232038	0.197668
1447456_x_at	620253	demilune cell and parotid protein 3	Dcpp3	0.236222	0.24242
1453056_at	69309	solute carrier family 16 (monocarboxylic acid transporters), member 13	Slc16a13	0.237484	0.440468
1418678_at;1449169_at	15117	hyaluronan synthase 2	Has2	0.239661	0.396896
1416225_at	11522	alcohol dehydrogenase 1 (class I)	Adh1	0.241782	0.170416
1438861_at;1444646_at;1459132_at	242509	basonuclin 2	Bnc2	0.242421	0.455077
1418206_at	64136	stromal cell-derived factor 2-like 1	Sdf2l1	0.243609	0.280062
1450970_at	14718	glutamate oxaloacetate transaminase 1, soluble	Got1	0.244274	0.226375
1422470_at	12176	BCL2/adenovirus E1B interacting protein 3	Bnip3	0.255647	0.212393
1435264_at	246707	elastin microfibril interfacer 2	Emilin2	0.258012	0.223849
1415800_at;1415801_at;1437992_x_at;1438650_x_at;1438945_x_at;1438973_x_at	14609	gap junction protein, alpha 1	Gja1	0.263858	0.316522
1416168_at;1453724_a_at	20317	serine (or cysteine) peptidase inhibitor, clade F, member 1	Serpinf1	0.264826	0.107754
1460671_at	14775	glutathione peroxidase 1	Gpx1	0.264998	0.252995
1426599_a_at;1426600_at;1434773_a_at	20525	solute carrier family 2 (facilitated glucose transporter), member 1	Slc2a1	0.26794	0.217931
1436503_at	232400	cDNA sequence BC048546	BC048546	0.268124	0.282483
1422340_a_at	11468	actin, gamma 2, smooth muscle, enteric	Actg2	0.268368	0.347369
1434150_a_at	380975 /// 393082 /// 70152	HIG1 domain family, member 1C /// methyltransferase like 7A1 /// methyltransferase like 7A2	Higd1c /// Mettl7a1 /// Mettl7a2	0.269246	0.110255
1418493_a_at;1431022_at;1436853_a_at	20617	synuclein, alpha	Snca	0.269812	0.148487
1436512_at;1454788_at	320982	ADP-ribosylation factor-like 4C	Arl4c	0.269838	0.221512
1428549_at	74186	coiled-coil domain containing 3	Ccdc3	0.272183	0.389873
1426615_s_at;1436188_a_at	234593	N-myc downstream regulated gene 4	Ndrg4	0.273676	0.309152
1436538_at	654824	ankyrin repeat domain 37	Ankrd37	0.276783	0.42272
1421014_a_at	69634	citrate lyase beta like	Clybl	0.277088	0.284283
1448558_a_at	18783	phospholipase A2, group IVA (cytosolic, calcium-dependent)	Pla2g4a	0.277632	0.436906
1418364_a_at	14325	ferritin light chain 1	Ftl1	0.278339	0.317743
1429514_at;1448908_at	67916	phosphatidic acid phosphatase type 2B	Ppap2b	0.282717	0.232758
1423078_a_at;1459627_at	66234	sterol-C4-methyl oxidase-like;Sterol-C4-methyl oxidase-like	Sc4mol	0.285376	0.496854
1431292_a_at;1439440_x_at	23999	twinfilin, actin-binding protein, homolog 2 (Drosophila)	Twf2	0.286057	0.328735
1428515_at	69747	zinc finger, SWIM-type containing 7	Zswim7	0.286425	0.34633
1416411_at	14863	glutathione S-transferase, mu 2	Gstm2	0.293751	0.153268
1417976_at	11486	adenosine deaminase	Ada	0.29416	0.345329
1424233_at;1424234_s_at	17286	mesenchyme homeobox 2	Meox2	0.296389	0.311742
1417788_at	20618	synuclein, gamma	Sncg	0.301561	0.424194
1421424_a_at	16790	alanyl (membrane) aminopeptidase	Anpep	0.302399	0.202985
1425788_a_at	52430	enoyl Coenzyme A hydratase domain containing 2	Echdc2	0.303297	0.475792
1441835_x_at;1460550_at	194126	myotubularin related protein 11	Mtmr11	0.303468	0.385789
1422302_s_at	14325 /// 14337	ferritin light chain 1 /// ferritin light chain 2	Ftl1 /// Ftl2	0.305876	0.35359
1435595_at;1451415_at	69068	RIKEN cDNA 1810011O10 gene	1810011O10Rik	0.307864	0.0810617
1449531_at	14789	leprecan-like 2	Leprel2	0.310172	0.45351
1426519_at;1452094_at	18451	procollagen-proline, 2-oxoglutarate 4-dioxygenase (proline 4-hydroxylase), alpha 1 polypeptide	P4ha1	0.310658	0.237286
1456616_a_at	12215	basigin	Bsg	0.311165	0.292474
1417574_at;1439084_at;1448823_at	20315	chemokine (C-X-C motif) ligand 12	Cxcl12	0.311652	0.235527
1437451_at	68545	endothelial cell-specific chemotaxis regulator	Ecscr	0.316572	0.147069
1434758_at;1437056_x_at;1460458_at	78892	cysteine-rich secretory protein LCCL domain containing 2	Crispld2	0.320825	0.146616
1419706_a_at	83397	A kinase (PRKA) anchor protein (gravin) 12	Akap12	0.324089	0.497918
1428026_at;1435385_at;1459250_at	228911	teashirt zinc finger family member 2	Tshz2	0.325137	0.433814
1437866_at;1451270_at	75219	dual specificity phosphatase 18	Dusp18	0.326344	0.406076
1434023_at	225523	centrosomal protein 120	Cep120	0.3268	0.491541
1441687_at	100503611 /// 22417	hypothetical protein LOC100503611 /// wingless-related MMTV integration site 4	LOC100503611 /// Wnt4	0.328156	0.374238
1418643_at;1460239_at	66109	tetraspanin 13	Tspan13	0.329858	0.172619
1422738_at;1455688_at	18214	discoidin domain receptor family, member 2	Ddr2	0.329907	0.43998
1419561_at	20302	chemokine (C-C motif) ligand 3	Ccl3	0.3318	0.227943
1425652_s_at;1429359_s_at;1437161_x_at;1444765_at;1455936_a_at	19663	RNA binding protein gene with multiple splicing	Rbpms	0.334533	0.3221
1416727_a_at	109672	cytochrome b-5	Cyb5	0.335598	0.393844
1416246_a_at;1435288_at;1455269_a_at	12721	coronin, actin binding protein 1A	Coro1a	0.339962	0.187686
1424211_at	70556	solute carrier family 25, member 33	Slc25a33	0.343422	0.38666
1415840_at;1437211_x_at	68801	ELOVL family member 5, elongation of long chain fatty acids (yeast)	Elovl5	0.343578	0.495108
1429856_at;1437095_at;1442174_at	241556	tetraspanin 18	Tspan18	0.344261	0.476585
1425208_at;1429088_at;1451629_at	77889	limb-bud and heart	Lbh	0.344552	0.37375
1434914_at;1437107_at;1455924_at;1460617_s_at	270192	RAB6B, member RAS oncogene family	Rab6b	0.344565	0.30595
1428112_at	74840	mesencephalic astrocyte-derived neurotrophic factor	Manf	0.346226	0.393771
1430353_at	226075	GLIS family zinc finger 3	Glis3	0.346409	0.407381
1435031_at	215210	transmembrane protein 120A	Tmem120a	0.348414	0.325819
1453283_at	66681	phosphoglucomutase 1	Pgm1	0.349513	0.316591
1424382_at	52377	reticulocalbin 3, EF-hand calcium binding domain	Rcn3	0.350167	0.490861
1450080_at	72865	CAAX box 1 homolog C (human)	Cxx1c	0.350314	0.35894
1417459_at	13184	demilune cell and parotid protein 1	Dcpp1	0.352838	0.338991
1419328_at;1439768_x_at	20355	sema domain, immunoglobulin domain (Ig), TM domain, and short cytoplasmic domain	Sema4f	0.354185	0.262963
1418098_at	104110	adenylate cyclase 4	Adcy4	0.354496	0.325242
1451939_a_at	51795	sushi-repeat-containing protein	Srpx	0.355316	0.286387
1417411_at	58243	nucleosome assembly protein 1-like 5	Nap1l5	0.362255	0.339523
1448554_s_at;1448827_s_at	140781 /// 17888	myosin, heavy polypeptide 6, cardiac muscle, alpha /// myosin, heavy polypeptide 7, cardiac muscle, beta	Myh6 /// Myh7	0.364262	0.411133
1459813_at	72243	RIKEN cDNA 1700012D01 gene	1700012D01Rik	0.364426	0.478796
1417533_a_at;1417534_at;1456133_x_at;1456195_x_at	16419	integrin beta 5	Itgb5	0.364731	0.418514
1448350_at	109900	argininosuccinate lyase	Asl	0.365883	0.378312
1430313_at;1437429_at;1442063_at	77739	ADAMTS-like 1	Adamtsl1	0.367081	0.19671
1418589_a_at	17349	myeloid leukemia factor 1	Mlf1	0.368608	0.10221
1419348_at	19194	parotid secretory protein	Psp	0.370079	0.369357
1415918_a_at;1435659_a_at;1452927_x_at	21991	triosephosphate isomerase 1	Tpi1	0.371856	0.339658
1434498_at	381633	predicted gene 1673	Gm1673	0.373489	0.49765
1448447_at	66914	vacuolar protein sorting 28 (yeast)	Vps28	0.375183	0.412276
1417917_at	12797	calponin 1	Cnn1	0.37637	0.440434
1422034_a_at;1423967_at	18483	paralemmin	Palm	0.377764	0.46073
1419415_a_at;1419416_a_at	19411	retinoic acid receptor, gamma	Rarg	0.378033	0.307017
1423878_at	71683	glycophorin C	Gypc	0.378667	0.489932
1449874_at	17087	lymphocyte antigen 96	Ly96	0.379247	0.307323
1416464_at;1431743_a_at;1434502_x_at	20533	solute carrier family 4 (anion exchanger), member 1	Slc4a1	0.380337	0.0300365
1460330_at	11745	annexin A3	Anxa3	0.381017	0.158489
1418600_at	16596	Kruppel-like factor 1 (erythroid)	Klf1	0.381499	0.103945
1429766_at	100503178 /// 67206	RIKEN cDNA 2810013P06 gene /// hypothetical LOC100503178	2810013P06Rik /// LOC100503178	0.381722	0.415943
1429273_at	73230	BMP-binding endothelial regulator	Bmper	0.383153	0.213817
1419405_at	68039	neuromedin B	Nmb	0.384699	0.211653
1426734_at	224093	family with sequence similarity 43, member A	Fam43a	0.386672	0.18494
1418349_at;1418350_at	15200	heparin-binding EGF-like growth factor	Hbegf	0.387684	0.0868977
1448318_at	11520	perilipin 2	Plin2	0.388797	0.430841
1452754_at	76737	cysteine-rich with EGF-like domains 2	Creld2	0.390088	0.490951
1427926_at	270118	mastermind like 2 (Drosophila)	Maml2	0.390845	0.429762
1453299_a_at	18950 /// 667034	purine-nucleoside phosphorylase /// purine-nucleoside phosphorylase 2	Pnp /// Pnp2	0.393284	0.132706
1417103_at	13202	D-dopachrome tautomerase	Ddt	0.394542	0.485147
1424148_a_at;1451261_s_at	106766	signal transducing adaptor family member 2	Stap2	0.395895	0.395941
1450652_at	13038	cathepsin K	Ctsk	0.395985	0.43019
1415961_at	64294	integral membrane protein 2C	Itm2c	0.396301	0.486152
1416830_at	56700	RIKEN cDNA 0610031J06 gene	0610031J06Rik	0.396983	0.384658
1448905_at	79044 /// 79059	mitochondrial ribosomal protein S34 /// non-metastatic cells 3, protein expressed in	Mrps34 /// Nme3	0.400433	0.287009
1419417_at;1439766_x_at;1440739_at	22341	vascular endothelial growth factor C	Vegfc	0.40114	0.454368
1450815_s_at	14004 /// 71970	coiled-coil-helix-coiled-coil-helix domain containing 2 /// SCAN domain containing 3	Chchd2 /// Scand3	0.405051	0.488647
1428025_s_at;1428878_a_at;1428879_at;1431074_a_at;1435066_at;1452939_a_at;1452940_x_at;1453750_x_at;1455204_at	71795	phosphatidylinositol transfer protein, cytoplasmic 1	Pitpnc1	0.407021	0.418771
1415983_at;1448160_at	18826	lymphocyte cytosolic protein 1	Lcp1	0.409641	0.125405
1418440_at;1418441_at;1442794_at;1447819_x_at;1455627_at	12837	collagen, type VIII, alpha 1	Col8a1	0.411694	0.244656
1422903_at	17084	lymphocyte antigen 86	Ly86	0.411934	0.2331
1433523_at	231858	Ras association and DIL domains	Radil	0.412457	0.49165
1421185_at;1434151_at;1454858_x_at	70152	methyltransferase like 7A1	Mettl7a1	0.412998	0.236215
1452362_at;1460629_at	94092	tripartite motif-containing 16	Trim16	0.413427	0.481771
1449005_at	80879	solute carrier family 16 (monocarboxylic acid transporters), member 3	Slc16a3	0.413439	0.301547
1416953_at	14219	connective tissue growth factor	Ctgf	0.413906	0.0813783
1423753_at	68010	BMP and activin membrane-bound inhibitor, homolog (Xenopus laevis)	Bambi	0.415966	0.186612
1422671_s_at	72560	N-acetylated alpha-linked acidic dipeptidase 2	Naalad2	0.416662	0.306769
1434879_at	216150	cell division cycle 34 homolog (S. cerevisiae)	Cdc34	0.419642	0.439763
1428257_s_at	67068	dynein light chain roadblock-type 1	Dynlrb1	0.420933	0.483961
1455144_s_at	216831	expressed sequence AU040829	AU040829	0.422186	0.467669
1452985_at	72565	uveal autoantigen with coiled-coil domains and ankyrin repeats	Uaca	0.425256	0.404819
1417235_at;1417236_at	57440	EH-domain containing 3	Ehd3	0.425858	0.429776
1427911_at;1447621_s_at	72512	transmembrane protein 173	Tmem173	0.427018	0.255491
1426475_at	15288	hydroxymethylbilane synthase	Hmbs	0.428081	0.379686
1427265_at;1452368_at;1455564_at	110279	breakpoint cluster region	Bcr	0.428856	0.46528
1415806_at;1458553_at	18791	plasminogen activator, tissue	Plat	0.429786	0.333575
1436319_at;1438200_at;1446416_at	240725	sulfatase 1	Sulf1	0.429918	0.344715
1419833_s_at;1447407_at;1451282_at	106952	ArfGAP with RhoGAP domain, ankyrin repeat and PH domain 3	Arap3	0.430836	0.371074
1423296_at	57296	proteasome (prosome, macropain) 26S subunit, non-ATPase, 8	Psmd8	0.431953	0.420226
1424694_at;1424695_at;1451450_at	67017	RIKEN cDNA 2010011I20 gene	2010011I20Rik	0.432518	0.379659
1439747_at;1449449_at;1449450_at	64292	prostaglandin E synthase	Ptges	0.432918	0.393107
1449538_a_at;1460431_at	14537	glucosaminyl (N-acetyl) transferase 1, core 2	Gcnt1	0.434867	0.380914
1417756_a_at	16985	lymphocyte specific 1	Lsp1	0.43629	0.205978
1439658_at	320502	leiomodin 3 (fetal)	Lmod3	0.439014	0.221942
1424596_s_at	30937	LIM and cysteine-rich domains 1	Lmcd1	0.439908	0.1037
1418450_at	26968	immunoglobulin superfamily containing leucine-rich repeat	Islr	0.440448	0.352491
1422027_a_at;1422028_a_at;1426725_s_at;1452163_at	23871	E26 avian leukemia oncogene 1, 5' domain	Ets1	0.441585	0.345603
1419426_s_at	100038965 /// 100039131 /// 100041593 /// 100042493 /// 100042544 /// 18829 /// 65956	chemokine (C-C motif) ligand 21A (serine) /// chemokine (C-C motif) ligand 21B (leucine) /// chemokine (C-C motif) ligand 21C (leucine) /// predicted gene 10591 /// predicted gene 13304 /// predicted gene 1987 /// c-C motif chemokine 21a-like	Ccl21a /// Ccl21b /// Ccl21c /// Gm10591 /// Gm13304 /// Gm1987 /// LOC100041593	0.442927	0.105842
1436930_x_at	15288 /// 623818	predicted gene 6453 /// hydroxymethylbilane synthase	Gm6453 /// Hmbs	0.447194	0.39892
1417149_at	18452	procollagen-proline, 2-oxoglutarate 4-dioxygenase (proline 4-hydroxylase), alpha II polypeptide	P4ha2	0.447368	0.314045
1451335_at	231507	placenta-specific 8	Plac8	0.447391	0.0879482
1452796_at	23853	differentially expressed in FDCP 6	Def6	0.449403	0.496032
1428298_at	66938	RIKEN cDNA 1700029G01 gene	1700029G01Rik	0.453137	0.486049
1448475_at	99543	olfactomedin-like 3	Olfml3	0.453777	0.356648
1421027_a_at;1421028_a_at;1424852_at;1451506_at;1451507_at	17260	myocyte enhancer factor 2C	Mef2c	0.454458	0.394216
1434388_at	208228	MOB1, Mps One Binder kinase activator-like 2A (yeast)	Mobkl2a	0.456577	0.468395
1451302_at	68618	RIKEN cDNA 1110012L19 gene	1110012L19Rik	0.456729	0.458721
1460578_at	232237	FYVE, RhoGEF and PH domain containing 5	Fgd5	0.457029	0.221029
1418921_at;1418922_at;1449272_at	94332	cell adhesion molecule 3	Cadm3	0.458504	0.208748
1420624_a_at	22320	vesicle-associated membrane protein 8	Vamp8	0.460086	0.447455
1415834_at	67603	dual specificity phosphatase 6	Dusp6	0.460457	0.441527
1426368_at	74030	Ras and Rab interactor 2	Rin2	0.46094	0.490473
1415854_at;1415855_at;1426152_a_at;1448117_at	17311	kit ligand	Kitl	0.46613	0.35019
1417461_at;1417462_at	12331	CAP, adenylate cyclase-associated protein 1 (yeast)	Cap1	0.468154	0.471232
1448239_at	15368	heme oxygenase (decycling) 1	Hmox1	0.468534	0.128367
1419137_at	58234	SH3/ankyrin domain gene 3	Shank3	0.469966	0.36737
1423946_at	213019	PDZ and LIM domain 2	Pdlim2	0.470503	0.324267
1460194_at	16922	phytanoyl-CoA hydroxylase	Phyh	0.470621	0.324435
1425370_a_at;1440244_at	13876	avian erythroblastosis virus E-26 (v-ets) oncogene related	Erg	0.47137	0.294145
1422823_at;1422824_s_at;1425733_a_at	13860	epidermal growth factor receptor pathway substrate 8	Eps8	0.473059	0.36561
1422977_at;1456427_at	14724	glycoprotein Ib, beta polypeptide;Glycoprotein Ib, beta polypeptide	Gp1bb	0.473371	0.266804
1454268_a_at	13057	cytochrome b-245, alpha polypeptide	Cyba	0.47377	0.337355
1418084_at;1448943_at;1448944_at;1457198_at	18186	neuropilin 1	Nrp1	0.474212	0.467877
1419669_at	19152	proteinase 3	Prtn3	0.4744	0.149471
1419737_a_at	16828	lactate dehydrogenase A	Ldha	0.474465	0.402406
1419000_at;1460248_at	55987	carboxypeptidase X 2 (M14 family)	Cpxm2	0.47542	0.34619
1429389_at	74729	SET domain and mariner transposase fusion gene	Setmar	0.476667	0.476174
1427045_at;1434089_at	104027	synaptopodin	Synpo	0.480841	0.460317
1415864_at;1415865_s_at;1448119_at	12183	2,3-bisphosphoglycerate mutase	Bpgm	0.480955	0.226672
1448300_at;1450563_at	66447	microsomal glutathione S-transferase 3	Mgst3	0.487407	0.487329
1429527_a_at;1453181_x_at;1457824_at	22038	phospholipid scramblase 1	Plscr1	0.487762	0.491349
1417460_at	80876	interferon induced transmembrane protein 2	Ifitm2	0.489172	0.407017
1431609_a_at	11433	acid phosphatase 5, tartrate resistant	Acp5	0.4917	0.13112
1436672_at;1449514_at	14773	G protein-coupled receptor kinase 5	Grk5	0.492369	0.410071
1421811_at;1450377_at;1460302_at	21825	thrombospondin 1	Thbs1	0.493151	0.322296
1416780_at	18642	phosphofructokinase, muscle	Pfkm	0.49711	0.22173
1421365_at;1434458_at	14313	follistatin	Fst	0.499884	0.405947
a, fold change compared to embryo; b, fold change compared to adult
