# Supplementary material for: Gene Expression Profiling of Muscle Stem Cells Identifies Novel Regulators of Postnatal Myogenesis
Source: Front Cell Dev Biol. 2016 Jun 21;4:58. doi: 10.3389/fcell.2016.00058 (PMC4914952; doi:10.3389/fcell.2016.00058)
Supplement: Supplementary file 6 [file Table6.xlsx]

## Sheet: DR ADULT
Table S6: DOWN-REGULATED GENES (FC<½)
Affymetrix transcriptome analysis specific for Pax3+ adult quiescent satellite cells
Probe Set ID	Gene ID	Gene Title	Gene Symbol	Folda Change	Foldb Change
1448326_a_at	12903	cellular retinoic acid binding protein I	Crabp1	0.00364543	0.293901
1423506_a_at	18111	neuronatin	Nnat	0.0078168	0.0638484
1454159_a_at	16008	insulin-like growth factor binding protein 2	Igfbp2	0.0182666	0.432537
1422831_at;1454830_at	14119	fibrillin 2	Fbn2	0.0244529	0.137804
1417388_at	12069	brain expressed X-linked 2	Bex2	0.0294599	0.49034
1415832_at	11609	angiotensin II receptor, type 2	Agtr2	0.0317357	0.0335193
1427115_at	17883	myosin, heavy polypeptide 3, skeletal muscle, embryonic	Myh3	0.0391978	0.202881
1455213_at	399591	thymosin beta 15b like	Tmsb15l	0.0395933	0.44957
1436399_s_at;1450078_at;1450079_at	27206	Nik related kinase	Nrk	0.0401428	0.0336962
1435083_at	330695	cortexin 1	Ctxn1	0.0440805	0.262247
1455297_at	278240	spindlin family, member 2	Spin2	0.0450887	0.375693
1425574_at;1425575_at;1426057_a_at;1455426_at	13837	Eph receptor A3	Epha3	0.0552216	0.195668
1418157_at	13865	nuclear receptor subfamily 2, group F, member 1	Nr2f1	0.0570513	0.305048
1442724_at;1449939_s_at	13386	delta-like 1 homolog (Drosophila)	Dlk1	0.0595834	0.0371652
1418761_at;1449210_at;1455223_at;1459825_x_at	140486	insulin-like growth factor 2 mRNA binding protein 1	Igf2bp1	0.0608347	0.442699
1421612_a_at	404634 /// 67552	H2A histone family, member Y2 /// H2A histone family, member Y3	H2afy2 /// H2afy3	0.0683394	0.374325
1439064_at	277154	NYN domain and retroviral integrase containing	Nynrin	0.0702397	0.354975
1424214_at;1428891_at	231440	prostate androgen-regulated mucin-like protein 1	Parm1	0.0720954	0.245185
1422146_at;1435963_at	20357	sema domain, seven thrombospondin repeats (type 1 and type 1-like), transmembrane domain (TM) and short cytoplasmic domain, (semaphorin) 5B	Sema5b	0.0721065	0.399329
1427550_at	170676	paternally expressed 10	Peg10	0.0732761	0.0521852
1431353_at;1438455_at	241989	poly(A) binding protein, cytoplasmic 4-like	Pabpc4l	0.0852895	0.453485
1426363_x_at	404634	H2A histone family, member Y2	H2afy2	0.0855811	0.411094
1418545_at	83767	WASP family 1	Wasf1	0.085872	0.268815
1450929_at	22715	zinc finger protein 57	Zfp57	0.0904248	0.293806
1418815_at;1449244_at	12558	cadherin 2	Cdh2	0.0922898	0.356461
1422610_s_at;1422611_s_at;1433731_at;1433732_x_at;1450687_at;1453957_a_at	140488	insulin-like growth factor 2 mRNA binding protein 3	Igf2bp3	0.0925278	0.420936
1448519_at	21677	TEA domain family member 2	Tead2	0.0935735	0.498239
1419123_a_at;1449351_s_at	54635	platelet-derived growth factor, C polypeptide	Pdgfc	0.0939117	0.272152
1437152_at	108797	mex3 homolog B (C. elegans)	Mex3b	0.102005	0.304374
1419700_a_at	19126	prominin 1	Prom1	0.102021	0.299933
1422059_at;1434116_at	12416	chromobox homolog 2 (Drosophila Pc class)	Cbx2	0.120653	0.440617
1428401_at;1428402_at	67917	zinc finger, CCHC domain containing 3	Zcchc3	0.121401	0.445903
1436018_at;1455529_at	72640	mex3 homolog A (C. elegans)	Mex3a	0.121515	0.296465
1456756_at	209032	zinc finger CCCH-type, antiviral 1-like	Zc3hav1l	0.122074	0.299631
1427167_at	100504837 /// 102910	armadillo repeat containing, X-linked 4 /// armadillo repeat-containing X-linked protein 5-like	Armcx4 /// LOC100504837	0.122277	0.332277
1423422_at;1433919_at	65255	ankyrin repeat and SOCS box-containing 4	Asb4	0.122402	0.476623
1431116_at;1436304_at	77220	transmembrane protein 200A	Tmem200a	0.125097	0.374885
1440869_x_at;1457278_at	211378	RIKEN cDNA 6720489N17 gene	6720489N17Rik	0.12515	0.280343
1436600_at	244579	TOX high mobility group box family member 3	Tox3	0.125513	0.434709
1420377_at;1449843_at	20450	ST8 alpha-N-acetyl-neuraminide alpha-2,8-sialyltransferase 2	St8sia2	0.126697	0.405533
1420851_at;1450025_at	93737	par-6 partitioning defective 6 homolog gamma (C. elegans)	Pard6g	0.13131	0.309814
1416640_at	66240	potassium voltage-gated channel, Isk-related family, member 1-like, pseudogene	Kcne1l	0.133117	0.279949
1436877_at	210297	leucine-rich repeats and calponin homology (CH) domain containing 2	Lrch2	0.133543	0.476327
1434779_at	12405	cerebellin 2 precursor protein	Cbln2	0.136612	0.380597
1420993_at;1420994_at	108105	UDP-GlcNAc:betaGal beta-1,3-N-acetylglucosaminyltransferase 5	B3gnt5	0.152748	0.398491
1444330_at	51864	DNA segment, Chr 2, ERATO Doi 173, expressed	D2Ertd173e	0.158411	0.166112
1429178_at;1447567_at;1449315_at	23965	odd Oz/ten-m homolog 3 (Drosophila);Odd Oz/ten-m homolog 3 (Drosophila)	Odz3	0.159009	0.378832
1455038_at	632764	RIKEN cDNA 5730471H19 gene	5730471H19Rik	0.16196	0.285083
1454623_at	232680	carboxypeptidase A2, pancreatic	Cpa2	0.164179	0.427847
1456242_at	653016	predicted gene 7325	Gm7325	0.165478	0.171549
1448595_a_at	19716	brain expressed gene 1	Bex1	0.166078	0.283143
1439044_at;1450321_at	30944	zinc finger protein 354C	Zfp354c	0.166659	0.42709
1423440_at;1437480_at	66140	family with sequence similarity 33, member A	Fam33a	0.1687	0.350399
1418297_at;1418298_s_at;1418299_at	26757	dihydropyrimidinase-like 4	Dpysl4	0.170033	0.450183
1454877_at	214791	SERTA domain containing 4	Sertad4	0.172472	0.350698
1441134_at;1452340_at	100515	zinc finger protein 518B	Zfp518b	0.177422	0.331429
1420087_at;1421157_at;1434788_at;1438101_at;1449730_s_at;1450135_at	14365	Frizzled homolog 3 (Drosophila);frizzled homolog 3 (Drosophila)	Fzd3	0.178397	0.435531
1418139_at;1418140_at;1418141_at;1448974_at	13193	doublecortin	Dcx	0.1792	0.0955643
1427467_a_at	19893	retinitis pigmentosa GTPase regulator	Rpgr	0.182351	0.388173
1420416_at;1420417_at;1449865_at	20346	sema domain, immunoglobulin domain (Ig), short basic domain, secreted, (semaphorin) 3A	Sema3a	0.184033	0.315294
1416492_at;1441910_x_at	12447	cyclin E1	Ccne1	0.184555	0.158621
1454931_at	386655	EP300 interacting inhibitor of differentiation 2	Eid2	0.186079	0.432013
1426650_at	17885	myosin, heavy polypeptide 8, skeletal muscle, perinatal	Myh8	0.193855	0.105051
1418969_at;1425072_at;1436000_a_at;1437033_a_at;1449293_a_at;1460247_a_at	27401	S-phase kinase-associated protein 2 (p45)	Skp2	0.194032	0.221307
1433434_at;1433435_at;1447300_at	244810	expressed sequence AW551984	AW551984	0.19489	0.199683
1456752_at	100503083	hypothetical LOC100503083	LOC100503083	0.195316	0.279584
1434339_at	214459	formin binding protein 1-like	Fnbp1l	0.196001	0.416005
1421745_at;1443943_at	56711	pleiomorphic adenoma gene 1	Plag1	0.196477	0.472846
1416361_a_at	13426	dynein cytoplasmic 1 intermediate chain 1	Dync1i1	0.196531	0.462535
1419237_at;1427551_at	57775	ubiquitin specific peptidase 29	Usp29	0.196787	0.256085
1437187_at	52679	E2F transcription factor 7	E2f7	0.197962	0.179325
1455238_at	245631	melanoma associated antigen (mutated) 1-like 1	Mum1l1	0.199242	0.246836
1417217_at	27385	melanoma antigen, family L, 2	Magel2	0.203673	0.308522
1422016_a_at	26886	centromere protein H	Cenph	0.204504	0.456494
1439754_at;1455562_at;1456882_at	20667	SRY-box containing gene 12	Sox12	0.20527	0.328355
1422167_at;1434776_at;1437422_at;1459109_at	20356	sema domain, seven thrombospondin repeats (type 1 and type 1-like), transmembrane domain (TM) and short cytoplasmic domain, (semaphorin) 5A	Sema5a	0.205937	0.414917
1433854_at;1454741_s_at;1460016_at	209497	Transmembrane protein 164;transmembrane protein 164	Tmem164	0.206793	0.389418
1415875_at	109163	RIKEN cDNA 3010003L21 gene	3010003L21Rik	0.208322	0.384917
1436592_at;1437873_at	240064	Zinc finger protein 799;zinc finger protein 799	Zfp799	0.210349	0.442245
1429965_at;1456682_at	381338	LON peptidase N-terminal domain and ring finger 2	Lonrf2	0.211058	0.470156
1421193_a_at;1447640_s_at	18516	pre B-cell leukemia transcription factor 3	Pbx3	0.211518	0.443904
1423477_at;1439627_at	22771	zinc finger protein of the cerebellum 1	Zic1	0.212193	0.499556
1435114_at	218973	WD repeat and HMG-box DNA binding protein 1	Wdhd1	0.213531	0.274766
1442297_at	101923	expressed sequence BB212172	BB212172	0.214081	0.407873
1450525_at;1455154_at;1456067_at	14634	GLI-Kruppel family member GLI3	Gli3	0.214914	0.421054
1417506_at	57441	geminin	Gmnn	0.215266	0.422137
1435087_at	230761	zinc finger protein 362	Zfp362	0.215925	0.402629
1419062_at;1426010_a_at;1440595_at	13823	erythrocyte protein band 4.1-like 3	Epb4.1l3	0.224759	0.464062
1416558_at	17279	maternal embryonic leucine zipper kinase	Melk	0.225176	0.267588
1430425_at;1457333_at	237979	sidekick homolog 2 (chicken)	Sdk2	0.226437	0.2945
1420083_at	105268	expressed sequence AU016916	AU016916	0.22778	0.349649
1452589_at	71461	PTK7 protein tyrosine kinase 7	Ptk7	0.228342	0.323341
1424046_at;1438571_at	12235	budding uninhibited by benzimidazoles 1 homolog (S. cerevisiae)	Bub1	0.232781	0.305447
1438666_at	241576	low density lipoprotein receptor class A domain containing 3	Ldlrad3	0.235252	0.301831
1456471_x_at	236539 /// 627427	3-phosphoglycerate dehydrogenase pseudogene /// 3-phosphoglycerate dehydrogenase	Gm6756 /// Phgdh	0.236418	0.480471
1434394_at;1444657_at	333789	NEDD4 binding protein 2	N4bp2	0.245271	0.377767
1428111_at;1448889_at	69354	solute carrier family 38, member 4	Slc38a4	0.250559	0.30629
1443997_at	432839	G protein regulated inducer of neurite outgrowth 2	Gprin2	0.251743	0.401125
1429298_at;1429299_at;1434519_at;1454995_at;1455400_at	69219	dimethylarginine dimethylaminohydrolase 1	Ddah1	0.253266	0.478873
1419152_at;1419153_at;1431273_at	68026	RIKEN cDNA 2810417H13 gene	2810417H13Rik	0.255511	0.437406
1448650_a_at	18973	polymerase (DNA directed), epsilon	Pole	0.260687	0.337925
1420548_a_at;1435690_at;1436541_at	66356	RIKEN cDNA 2310008H09 gene	2310008H09Rik	0.26151	0.486911
1435673_at	98965	expressed sequence AI448005	AI448005	0.262288	0.444118
1453210_at	236366	RIKEN cDNA 5730507C01 gene	5730507C01Rik	0.262476	0.476445
1421344_a_at	16475	ajuba	Jub	0.267236	0.369258
1456303_at	100504223	hypothetical LOC100504223	LOC100504223	0.267965	0.293215
1435005_at;1439040_at	229841	centromere protein E	Cenpe	0.272392	0.394781
1420031_at;1420032_at;1439208_at;1449708_s_at;1450677_at	12649	checkpoint kinase 1 homolog (S. pombe);Checkpoint kinase 1 homolog (S. pombe)	Chek1	0.275498	0.436767
1451105_at	226841	vasohibin 2	Vash2	0.277076	0.477011
1418726_a_at;1424967_x_at;1440424_at	21956	troponin T2, cardiac	Tnnt2	0.277484	0.304182
1429631_at	50721	sirtuin 6 (silent mating type information regulation 2, homolog) 6 (S. cerevisiae)	Sirt6	0.277954	0.482712
1434427_a_at;1434902_at;1453720_at;1454953_at	217340	ring finger protein 157	Rnf157	0.278474	0.496378
1418369_at;1449061_a_at	19075	DNA primase, p49 subunit	Prim1	0.278486	0.463382
1419944_at	100504316 /// 100505168	hypothetical LOC100504316 /// hypothetical LOC100505168	LOC100504316 /// LOC100505168	0.280912	0.287433
1421567_at;1429138_at;1438060_at;1450287_at	27386	neuronal PAS domain protein 3	Npas3	0.282653	0.214709
1416299_at	20419	Shc SH2-domain binding protein 1	Shcbp1	0.282786	0.238272
1417230_at;1428789_at;1431704_a_at	78255	Ral GEF with PH domain and SH3 binding motif 2	Ralgps2	0.2831	0.285116
1460474_at	76368	RIKEN cDNA 2610028L16 gene	2610028L16Rik	0.283773	0.43572
1418924_at	66985	Ras association (RalGDS/AF-6) domain family (N-terminal) member 7	Rassf7	0.286314	0.471244
1417302_at	104383	REST corepressor 2	Rcor2	0.286379	0.457462
1420645_at;1456330_at	22658	polycomb group ring finger 2	Pcgf2	0.286403	0.338257
1429949_at	76245	RIKEN cDNA 6530415H11 gene	6530415H11Rik	0.290449	0.420549
1432868_at;1444058_at;1448015_at;1454393_at;1454878_at;1458439_a_at	224170	DAZ interacting protein 3, zinc finger	Dzip3	0.290803	0.404136
1453366_at	72634	tudor and KH domain containing protein	Tdrkh	0.291371	0.398406
1454927_at	22701	zinc finger protein 41	Zfp41	0.293867	0.360578
1429294_at;1429295_s_at;1446760_at	69716	thyroid hormone receptor interactor 13;Thyroid hormone receptor interactor 13	Trip13	0.294311	0.473348
1453446_at	76880	RIKEN cDNA 6430411K18 gen	6430411K18Rik	0.296006	0.38541
1416544_at	14056	enhancer of zeste homolog 2 (Drosophila)	Ezh2	0.296327	0.430448
1419076_a_at	12190	breast cancer 2	Brca2	0.299335	0.441637
1440226_at	240034	zinc finger protein 760	Zfp760	0.29966	0.486908
1448314_at	12534	cyclin-dependent kinase 1	Cdk1	0.301568	0.398858
1433407_at;1433408_a_at;1454244_at	70024	minichromosome maintenance deficient 10 (S. cerevisiae)	Mcm10	0.307389	0.385059
1434316_at	269941	chondroitin sulfate synthase 1	Chsy1	0.30767	0.293589
1430150_at;1455070_at	70640	DCP2 decapping enzyme homolog (S. cerevisiae)	Dcp2	0.30817	0.353514
1436965_at	280635	elastin microfibril interfacer 3	Emilin3	0.309721	0.448129
1451490_at	226791	lysophospholipase-like 1	Lyplal1	0.310717	0.431262
1417541_at;1430139_at;1453361_at	15201	helicase, lymphoid specific	Hells	0.31255	0.406234
1443646_at	242050	Immunoglobulin superfamily, member 10	Igsf10	0.314193	0.359668
1432392_at;1437611_x_at;1449060_at;1454221_a_at	73804	kinesin family member 2C	Kif2c	0.316022	0.443509
1437251_at;1445298_at;1455983_at;1459254_at	108912	cell division cycle associated 2	Cdca2	0.317455	0.393903
1434887_at;1450146_at;1460293_at	14299	neuronal calcium sensor 1	Ncs1	0.317759	0.490975
1429171_a_at;1429172_a_at	54392	non-SMC condensin I complex, subunit G	Ncapg	0.319644	0.34128
1433862_at	105988	extra spindle poles-like 1 (S. cerevisiae)	Espl1	0.321319	0.378327
1428512_at	70237	basic helix-loop-helix domain containing, class B9	Bhlhb9	0.322387	0.400536
1426640_s_at;1426641_at;1459852_x_at	217410	tribbles homolog 2 (Drosophila)	Trib2	0.322508	0.490392
1447540_at	332359	tigger transposable element derived 3	Tigd3	0.322732	0.307304
1417890_at	57028	pyridoxal (pyridoxine, vitamin B6) phosphatase	Pdxp	0.323192	0.423348
1421952_at;1450429_at	12338	calpain 6	Capn6	0.32451	0.171206
1426328_a_at;1435767_at	235281	sodium channel, voltage-gated, type III, beta	Scn3b	0.324944	0.225027
1428069_at;1445681_at	66953	cell division cycle associated 7;Cell division cycle associated 7	Cdca7	0.326925	0.426595
1456783_at	73884	zinc finger, DBF-type containing 2	Zdbf2	0.328179	0.237245
1433857_at	14107	FAT tumor suppressor homolog 1 (Drosophila)	Fat1	0.329182	0.290002
1423969_at	69736	nucleoporin 37	Nup37	0.329784	0.494554
1429244_at	330173	RIKEN cDNA 2610524H06 gene	2610524H06Rik	0.330181	0.458022
1428771_at;1433997_at;1452909_at	76788	kelch domain containing 10	Klhdc10	0.330225	0.326142
1429281_at	72128	RIKEN cDNA 2610008E11 gene	2610008E11Rik	0.33163	0.383422
1427147_at;1439562_at	212377	RIKEN cDNA F730047E07 gene	F730047E07Rik	0.335997	0.479171
1416021_a_at	100041975 /// 16592	fatty acid binding protein 5, epidermal /// predicted gene 3601	Fabp5 /// Gm3601	0.336819	0.484555
1421572_at;1425428_at;1425429_s_at;1446708_at;1447061_at;1459052_at	53417	hypoxia inducible factor 3, alpha subunit	Hif3a	0.337357	0.289912
1420406_at	27412	paternally expressed 12	Peg12	0.337496	0.21719
1455496_at	237823	phosphoribosylformylglycinamidine synthase (FGAR amidotransferase)	Pfas	0.339	0.466585
1458942_at	30910	RIKEN cDNA C230037E05 gene	C230037E05Rik	0.339558	0.223883
1429361_at	110312	pro-melanin-concentrating hormone	Pmch	0.339616	0.38727
1419686_at;1434576_at;1443792_at;1445416_at	83922	testis specific gene A14	Tsga14	0.340285	0.309362
1423416_at;1423417_at;1455246_at;1459824_at	20588	SWI/SNF related, matrix associated, actin dependent regulator of chromatin, subfamily c, member 1	Smarcc1	0.340617	0.463785
1428113_at;1432360_a_at	70551	transmembrane and tetratricopeptide repeat containing 4	Tmtc4	0.341271	0.431971
1456402_at;1457557_at	320026	RIKEN cDNA A330076H08 gene	A330076H08Rik	0.341405	0.297136
1439523_at;1456795_at	666938	BEN domain containing 4	Bend4	0.342778	0.45153
1438434_at	228482	Rho GTPase activating protein 11A	Arhgap11a	0.343459	0.293876
1429394_at;1457267_at	319266	RIKEN cDNA A130010J15 gene	A130010J15Rik	0.344156	0.491026
1421513_at	83561	tudor domain containing 1	Tdrd1	0.345947	0.296745
1416641_at	16881	ligase I, DNA, ATP-dependent	Lig1	0.346892	0.442066
1428498_at;1431624_a_at;1458636_at	72486	ring finger protein 219	Rnf219	0.348296	0.435879
1431982_at;1434911_s_at	71085	Rho GTPase activating protein 19	Arhgap19	0.34928	0.496433
1423199_at;1436960_at;1450902_at;1460328_at	67382	bromodomain containing 3	Brd3	0.349449	0.399925
1422946_a_at;1435122_x_at;1447877_x_at	13433	DNA methyltransferase (cytosine-5) 1	Dnmt1	0.352182	0.402236
1434734_at	623474	RAD54 homolog B (S. cerevisiae)	Rad54b	0.354019	0.49871
1423920_at;1436707_x_at	215387	non-SMC condensin I complex, subunit H	Ncaph	0.354198	0.395841
1426563_at;1426564_at	233887	zinc finger protein 553	Zfp553	0.355492	0.448208
1454862_at	208177	pleckstrin homology-like domain, family B, member 2	Phldb2	0.355836	0.246053
1421694_a_at;1427256_at;1427257_at;1433043_at;1433044_at;1447586_at;1447887_x_at;1459767_x_at	13003	versican	Vcan	0.356776	0.415655
1417445_at	67052	NDC80 homolog, kinetochore complex component (S. cerevisiae)	Ndc80	0.365235	0.404798
1430415_at;1453761_at;1454625_at	70998	PHD finger protein 6	Phf6	0.365833	0.496606
1457397_at	619665	Kruppel-like factor 14	Klf14	0.366704	0.230878
1430617_at	70645	Opa interacting protein 5	Oip5	0.36737	0.49145
1448953_at	12144	Bloom syndrome, RecQ helicase-like	Blm	0.367783	0.493156
1429560_at;1453198_at	100043468	zinc finger protein 955B	Zfp955b	0.368137	0.398235
1439565_at;1453774_at	72345	family with sequence similarity 123, member B	Fam123b	0.368495	0.423122
1431358_at;1435773_at	75317	RIKEN cDNA 4930547N16 gene	4930547N16Rik	0.368722	0.413011
1428483_a_at;1453314_x_at	66578	RIKEN cDNA 2610039C10 gene	2610039C10Rik	0.370273	0.475191
1438811_at;1455730_at	218977	discs, large (Drosophila) homolog-associated protein 5	Dlgap5	0.370853	0.462212
1423499_at;1430463_a_at	67847	synuclein, alpha interacting protein (synphilin)	Sncaip	0.37599	0.447513
1426473_at	108671	DnaJ (Hsp40) homolog, subfamily C, member 9	Dnajc9	0.376535	0.486612
1433710_at	353190	enhancer of mRNA decapping 3 homolog (S. cerevisiae)	Edc3	0.376676	0.455122
1418720_at;1418721_at	26895	COP9 (constitutive photomorphogenic) homolog, subunit 7b (Arabidopsis thaliana)	Cops7b	0.379225	0.449768
1423519_at	70178	family with sequence similarity 108, member C	Fam108c	0.38001	0.463222
1447943_x_at;1459108_a_at	208146	YEATS domain containing 2	Yeats2	0.380228	0.46831
1427498_a_at;1433892_at;1433893_s_at	54141	sperm associated antigen 5	Spag5	0.380396	0.476026
1448012_at	382686	RIKEN cDNA 3110053B16 gene	3110053B16Rik	0.380609	0.489376
1422460_at	56150	MAD2 mitotic arrest deficient-like 1 (yeast)	Mad2l1	0.382781	0.396395
1416802_a_at;1448466_at	67849	cell division cycle associated 5	Cdca5	0.384973	0.373662
1452337_at;1455818_at	104732	RIKEN cDNA 4930427A07 gene	4930427A07Rik	0.385425	0.400523
1416664_at;1439377_x_at;1439394_x_at	107995	cell division cycle 20 homolog (S. cerevisiae)	Cdc20	0.387785	0.416461
1435654_at	239839	coiled-coil domain containing 14	Ccdc14	0.388119	0.485353
1433856_at	227399	diphosphoinositol pentakisphosphate kinase 2	Ppip5k2	0.389495	0.439221
1421321_a_at	56349	neuroepithelial cell transforming gene 1	Net1	0.390359	0.454761
1455472_at	103300 /// 215008	RIKEN cDNA A630071D13 gene /// vezatin, adherens junctions transmembrane protein	A630071D13Rik /// Vezt	0.390468	0.461842
1423520_at;1423521_at	16906	lamin B1	Lmnb1	0.391762	0.484196
1424128_x_at;1451246_s_at	20877	aurora kinase B	Aurkb	0.391804	0.34848
1453540_at	74502	RIKEN cDNA 5430404G13 gene	5430404G13Rik	0.393792	0.19044
1429799_at;1436429_at;1454951_at	67370	zinc finger protein 606	Zfp606	0.394635	0.470123
1427141_at;1445682_at	77022	NDC80 homolog, kinetochore complex component pseudogene	2700099C18Rik	0.395811	0.386462
1449217_at	26885	caspase 8 associated protein 2	Casp8ap2	0.397088	0.408418
1427678_at	116811	zinc finger, imprinted 3	Zim3	0.397493	0.29361
1436085_at;1447042_at	241311	zinc finger and BTB domain containing 34	Zbtb34	0.398622	0.484438
1436979_x_at;1437032_x_at;1443033_at;1450569_a_at;1452003_at;1456566_x_at	56275	RNA binding motif protein 14	Rbm14	0.399458	0.480346
1424766_at;1444024_at	236930	excision repair cross-complementing rodent repair deficiency complementation group 6 - like	Ercc6l	0.401509	0.477806
1436195_at	192976	cDNA sequence BC046404	BC046404	0.402651	0.39442
1443441_x_at	380850	predicted gene 5141	Gm5141	0.403586	0.412699
1422535_at	12448	cyclin E2	Ccne2	0.404328	0.305384
1451574_at;1455565_at	77578	B-cell CLL/lymphoma 9	Bcl9	0.405068	0.457018
1435390_at;1438172_x_at;1454229_a_at	71151	exoribonuclease 2	Eri2	0.407321	0.350373
1427863_at	319150 /// 319152	Histone cluster 1, H3b /// Histone cluster 1, H3h	Hist1h3b /// Hist1h3h	0.407879	0.403095
1435306_a_at;1452314_at;1452315_at	16551	kinesin family member 11	Kif11	0.411629	0.427331
1456268_at	100034739	hypothetical LOC100034739	LOC100034739	0.412994	0.321288
1426208_x_at;1438588_at;1450533_a_at	22634	pleiomorphic adenoma gene-like 1;Pleiomorphic adenoma gene-like 1	Plagl1	0.415373	0.348425
1424752_x_at	235907 /// 408068	zinc finger protein 71, related sequence /// zinc finger protein 738	Zfp71-rs1 /// Zfp738	0.415713	0.398724
1431071_at;1434806_at;1434807_s_at	382793	metaxin 3	Mtx3	0.418564	0.410176
1448741_at	20532	solute carrier family 3, member 1	Slc3a1	0.421038	0.31964
1441984_at;1456280_at	269582	claspin homolog (Xenopus laevis)	Clspn	0.421571	0.387582
1441864_x_at;1444416_at;1450842_a_at	12615	centromere protein A;Centromere protein A	Cenpa	0.423327	0.40703
1433027_at	76121	RIKEN cDNA 5830485P09 gene	5830485P09Rik	0.423803	0.397446
1426612_at	66131	timeless interacting protein	Tipin	0.425336	0.457566
1426136_x_at	93968	killer cell lectin-like receptor subfamily A, member 21	Klra21	0.426369	0.417738
1430228_at;1434695_at;1439520_at;1443864_at;1453753_at;1456652_at	76843	denticleless homolog (Drosophila)	Dtl	0.427039	0.45961
1426803_at	100502987	hypothetical LOC100502987	LOC100502987	0.427217	0.38658
1433173_at;1433174_a_at	71384	RIKEN cDNA 5430440L12 gene	5430440L12Rik	0.427825	0.457161
1420081_s_at;1420082_at;1423463_a_at;1423464_at;1442280_at	51944	DNA segment, Chr 2, ERATO Doi 750, expressed	D2Ertd750e	0.429109	0.43227
1434808_at	233826	partner and localizer of BRCA2	Palb2	0.431091	0.438203
1427707_a_at	20460	Scl/Tal1 interrupting locus	Stil	0.436494	0.323155
1438349_at	381067	zinc finger protein	Zfp229	0.437732	0.270398
1449544_a_at	16511	potassium voltage-gated channel, subfamily H (eag-related), member 2	Kcnh2	0.438556	0.455078
1417938_at;1417939_at;1417940_s_at;1448899_s_at	19362	RAD51 associated protein 1	Rad51ap1	0.441489	0.407961
1417923_at;1417924_at;1435486_at;1437318_at	18481	p21 protein (Cdc42/Rac)-activated kinase 3	Pak3	0.442317	0.323625
1427120_at	22688	zinc finger protein 26	Zfp26	0.444766	0.49815
1457464_at	403342	hypothetical LOC403342	C130015C19	0.446814	0.258184
1455553_at	227094	transmembrane protein 194B	Tmem194b	0.449715	0.459586
1436517_at	243529	H1 histone family, member X	H1fx	0.45104	0.487093
1435473_at	241289	predicted gene 347	Gm347	0.451747	0.404323
1424308_at	94249	solute carrier family 24 (sodium/potassium/calcium exchanger), member 3	Slc24a3	0.453189	0.242672
1429461_at;1436247_at	70422	integrator complex subunit 2	Ints2	0.455252	0.458731
1429126_at	53893 /// 76531	RIKEN cDNA 2600001M11 gene /// nudix (nucleoside diphosphate linked moiety X)-type motif 5	2600001M11Rik /// Nudt5	0.456169	0.444584
1429395_at	67553	glutathione S-transferase, C-terminal domain containing	Gstcd	0.457018	0.379955
1422094_a_at;1431830_at;1453792_at	67230	zinc finger protein 329	Zfp329	0.457764	0.494423
1426303_at;1426304_x_at	218271	xylosylprotein beta1,4-galactosyltransferase, polypeptide 7 (galactosyltransferase I)	B4galt7	0.460604	0.439398
1441246_s_at;1449290_at	65254	dihydropyrimidinase-like 5	Dpysl5	0.467413	0.252875
1452682_at	78755	family with sequence similarity 122, member B	Fam122b	0.467616	0.406326
1445532_at	244281	myosin XVI	Myo16	0.468052	0.342098
1416118_at;1431430_s_at	66949	tripartite motif-containing 59	Trim59	0.468917	0.410843
1420964_at;1420965_a_at;1450061_at	13803	ectodermal-neural cortex 1	Enc1	0.47027	0.322388
1431115_at;1434400_at	228839	TGFB-induced factor homeobox 2	Tgif2	0.470272	0.403522
1418727_at;1444342_at;1445136_at;1449200_at	170762	nucleoporin 155;Nucleoporin 155	Nup155	0.472692	0.430218
1438299_at	78078	RIKEN cDNA 9230108I15 gene	9230108I15Rik	0.472865	0.360292
1420643_at;1449943_at	16848	LFNG O-fucosylpeptide 3-beta-N-acetylglucosaminyltransferase	Lfng	0.473246	0.278177
1427728_at;1449532_at;1452520_a_at	11449	cholinergic receptor, nicotinic, gamma polypeptide	Chrng	0.481144	0.43305
1423092_at;1423093_at;1439436_x_at;1441314_at	16319	inner centromere protein	Incenp	0.482281	0.458794
1452336_at	380912	zinc finger protein 395	Zfp395	0.486764	0.486306
1429253_at;1438460_at	67785	zinc finger, MYM-type 4	Zmym4	0.488704	0.452752
1435053_s_at;1447807_s_at;1452517_at	211945	pleckstrin homology domain containing, family H (with MyTH4 domain) member 1	Plekhh1	0.488862	0.450138
1424113_at;1424114_s_at;1446180_at;1451241_at	16777	laminin B1	Lamb1	0.490318	0.367489
1429053_at;1442363_at	68617	RIKEN cDNA 1110012J17 gene	1110012J17Rik	0.491459	0.474716
1434767_at;1443667_at;1443668_x_at;1458374_at	217653	expressed sequence C79407	C79407	0.491556	0.456261
1455887_at	381903	asparagine-linked glycosylation 8 homolog (yeast, alpha-1,3-glucosyltransferase)	Alg8	0.492444	0.496344
1455218_at	101565	RIKEN cDNA 6330503K22 gene	6330503K22Rik	0.492797	0.399215
1436654_at;1458373_at	209334	Gen homolog 1, endonuclease (Drosophila)	Gen1	0.493643	0.443512
1416707_a_at;1438173_x_at	67037	polyamine-modulated factor 1	Pmf1	0.49433	0.493012
1434764_at	219181	A kinase (PRKA) anchor protein 11	Akap11	0.496229	0.423086
1452848_at	547127 /// 77106	transmembrane protein 181A /// transmembrane protein 181B, pseudogene	Tmem181a /// Tmem181b-ps	0.496679	0.357062
1432508_at	73635	RIKEN cDNA 1700113I22 gene	1700113I22Rik	0.497917	0.367502
1436723_at	102920	centromere protein I	Cenpi	0.498343	0.435503
1432037_at;1440285_at;1456072_at;1457603_at	243725	protein phosphatase 1, regulatory (inhibitor) subunit 9A	Ppp1r9a	0.498933	0.229652
1450827_at;1453748_a_at;1455990_at	71819	kinesin family member 23	Kif23	0.499822	0.476053
a, fold change compared to embryo; b, fold change compared to fetal-early postnatal
